# Supplementary material for: Structural insights into sigma class glutathione transferase from Taenia solium: Analysis and functional implications
Source: PLoS Negl Trop Dis. 2025 May 30;19(5):e0013024. doi: 10.1371/journal.pntd.0013024 (PMC12124585; doi:10.1371/journal.pntd.0013024)
Supplement: S1 Appendix — (XLSX) [file pntd.0013024.s005.xlsx]

## Sheet: Fig3-ABC
Replicate 1				Replicate 2				Replicate 3
PC1	PC1	EL1		PC1	PC2	EL2		PC1	PC2	EL3
-17.7847	-4.182	18.1		-9.10883	-5.04672	17.5		-8.72056	-4.95031	18.4
-17.0578	-4.182	18.1		-8.62351	-5.04672	17.5		-8.24811	-4.95031	18.4
-16.3309	-4.182	18.1		-8.13819	-5.04672	17.5		-7.77566	-4.95031	18.4
-15.604	-4.182	18.1		-7.65287	-5.04672	17.5		-7.30321	-4.95031	18.4
-14.877	-4.182	18.1		-7.16755	-5.04672	17.5		-6.83076	-4.95031	18.4
-14.1501	-4.182	18.1		-6.68223	-5.04672	16.8		-6.35831	-4.95031	18.4
-13.4232	-4.182	18.1		-6.19692	-5.04672	16.8		-5.88586	-4.95031	18.4
-12.6963	-4.182	18.1		-5.7116	-5.04672	16.8		-5.41341	-4.95031	18.4
-11.9694	-4.182	18.1		-5.22628	-5.04672	17.5		-4.94096	-4.95031	18.4
-11.2425	-4.182	18.1		-4.74096	-5.04672	17.5		-4.46851	-4.95031	18.4
-10.5156	-4.182	18.1		-4.25564	-5.04672	17.5		-3.99606	-4.95031	18.4
-9.78873	-4.182	18.1		-3.77033	-5.04672	17.5		-3.52361	-4.95031	18.4
-9.06183	-4.182	18.1		-3.28501	-5.04672	17.5		-3.05116	-4.95031	18.4
-8.33492	-4.182	18.1		-2.79969	-5.04672	17.5		-2.57871	-4.95031	18.4
-7.60802	-4.182	18.1		-2.31437	-5.04672	17.5		-2.10626	-4.95031	18.4
-6.88112	-4.182	18.1		-1.82905	-5.04672	17.5		-1.63381	-4.95031	18.4
-6.15422	-4.182	18.1		-1.34374	-5.04672	17.5		-1.16136	-4.95031	18.4
-5.42731	-4.182	18.1		-0.85842	-5.04672	17.5		-0.68891	-4.95031	18.4
-4.70041	-4.182	12.1		-0.3731	-5.04672	17.5		-0.21646	-4.95031	18.4
-3.97351	-4.182	17.3		0.11222	-5.04672	17.5		0.25599	-4.95031	17.6
-3.24661	-4.182	18.1		0.59754	-5.04672	17.5		0.72844	-4.95031	17.6
-2.5197	-4.182	14.3		1.08286	-5.04672	17.5		1.20089	-4.95031	18.4
-1.7928	-4.182	18.1		1.56817	-5.04672	17.5		1.67334	-4.95031	18.4
-1.0659	-4.182	18.1		2.05349	-5.04672	17.5		2.14579	-4.95031	18.4
-0.33899	-4.182	18.1		2.53881	-5.04672	17.5		2.61824	-4.95031	18.4
0.38791	-4.182	17.3		3.02413	-5.04672	17.5		3.09069	-4.95031	18.4
1.11481	-4.182	17.3		3.50945	-5.04672	17.5		3.56314	-4.95031	18.4
1.84171	-4.182	18.1		3.99476	-5.04672	17.5		4.03559	-4.95031	18.4
2.56862	-4.182	18.1		4.48008	-5.04672	17.5		4.50804	-4.95031	18.4
3.29552	-4.182	18.1		4.9654	-5.04672	17.5		4.98049	-4.95031	18.4
4.02242	-4.182	18.1		5.45072	-5.04672	17.5		5.45294	-4.95031	18.4
4.74932	-4.182	18.1		5.93604	-5.04672	17.5		5.92539	-4.95031	18.4
-17.7847	-3.92551	18.1		-9.10883	-4.79314	17.5		-8.72056	-4.70347	18.4
-17.0578	-3.92551	18.1		-8.62351	-4.79314	17.5		-8.24811	-4.70347	18.4
-16.3309	-3.92551	18.1		-8.13819	-4.79314	17.5		-7.77566	-4.70347	18.4
-15.604	-3.92551	18.1		-7.65287	-4.79314	17.5		-7.30321	-4.70347	18.4
-14.877	-3.92551	18.1		-7.16755	-4.79314	17.5		-6.83076	-4.70347	18.4
-14.1501	-3.92551	18.1		-6.68223	-4.79314	17.5		-6.35831	-4.70347	18.4
-13.4232	-3.92551	18.1		-6.19692	-4.79314	12.4		-5.88586	-4.70347	18.4
-12.6963	-3.92551	18.1		-5.7116	-4.79314	16.8		-5.41341	-4.70347	18.4
-11.9694	-3.92551	18.1		-5.22628	-4.79314	17.5		-4.94096	-4.70347	18.4
-11.2425	-3.92551	18.1		-4.74096	-4.79314	17.5		-4.46851	-4.70347	18.4
-10.5156	-3.92551	18.1		-4.25564	-4.79314	17.5		-3.99606	-4.70347	18.4
-9.78873	-3.92551	18.1		-3.77033	-4.79314	17.5		-3.52361	-4.70347	18.4
-9.06183	-3.92551	18.1		-3.28501	-4.79314	17.5		-3.05116	-4.70347	18.4
-8.33492	-3.92551	18.1		-2.79969	-4.79314	17.5		-2.57871	-4.70347	18.4
-7.60802	-3.92551	18.1		-2.31437	-4.79314	17.5		-2.10626	-4.70347	18.4
-6.88112	-3.92551	18.1		-1.82905	-4.79314	17.5		-1.63381	-4.70347	18.4
-6.15422	-3.92551	18.1		-1.34374	-4.79314	17.5		-1.16136	-4.70347	18.4
-5.42731	-3.92551	18.1		-0.85842	-4.79314	17.5		-0.68891	-4.70347	18.4
-4.70041	-3.92551	9.8		-0.3731	-4.79314	17.5		-0.21646	-4.70347	18.4
-3.97351	-3.92551	10.6		0.11222	-4.79314	17.5		0.25599	-4.70347	15.3
-3.24661	-3.92551	14.3		0.59754	-4.79314	17.5		0.72844	-4.70347	13
-2.5197	-3.92551	9.8		1.08286	-4.79314	17.5		1.20089	-4.70347	13
-1.7928	-3.92551	14.3		1.56817	-4.79314	17.5		1.67334	-4.70347	18.4
-1.0659	-3.92551	18.1		2.05349	-4.79314	17.5		2.14579	-4.70347	18.4
-0.33899	-3.92551	12.8		2.53881	-4.79314	17.5		2.61824	-4.70347	18.4
0.38791	-3.92551	9.8		3.02413	-4.79314	17.5		3.09069	-4.70347	18.4
1.11481	-3.92551	9.05		3.50945	-4.79314	17.5		3.56314	-4.70347	18.4
1.84171	-3.92551	18.1		3.99476	-4.79314	17.5		4.03559	-4.70347	18.4
2.56862	-3.92551	18.1		4.48008	-4.79314	17.5		4.50804	-4.70347	18.4
3.29552	-3.92551	18.1		4.9654	-4.79314	17.5		4.98049	-4.70347	18.4
4.02242	-3.92551	18.1		5.45072	-4.79314	17.5		5.45294	-4.70347	18.4
4.74932	-3.92551	18.1		5.93604	-4.79314	17.5		5.92539	-4.70347	18.4
-17.7847	-3.66902	18.1		-9.10883	-4.53957	17.5		-8.72056	-4.45663	18.4
-17.0578	-3.66902	18.1		-8.62351	-4.53957	17.5		-8.24811	-4.45663	18.4
-16.3309	-3.66902	18.1		-8.13819	-4.53957	17.5		-7.77566	-4.45663	18.4
-15.604	-3.66902	18.1		-7.65287	-4.53957	17.5		-7.30321	-4.45663	18.4
-14.877	-3.66902	18.1		-7.16755	-4.53957	13.8		-6.83076	-4.45663	18.4
-14.1501	-3.66902	18.1		-6.68223	-4.53957	13.8		-6.35831	-4.45663	18.4
-13.4232	-3.66902	18.1		-6.19692	-4.53957	14.6		-5.88586	-4.45663	18.4
-12.6963	-3.66902	18.1		-5.7116	-4.53957	10.9		-5.41341	-4.45663	18.4
-11.9694	-3.66902	18.1		-5.22628	-4.53957	13.8		-4.94096	-4.45663	18.4
-11.2425	-3.66902	18.1		-4.74096	-4.53957	16.8		-4.46851	-4.45663	18.4
-10.5156	-3.66902	18.1		-4.25564	-4.53957	17.5		-3.99606	-4.45663	18.4
-9.78873	-3.66902	18.1		-3.77033	-4.53957	17.5		-3.52361	-4.45663	18.4
-9.06183	-3.66902	18.1		-3.28501	-4.53957	17.5		-3.05116	-4.45663	18.4
-8.33492	-3.66902	18.1		-2.79969	-4.53957	17.5		-2.57871	-4.45663	18.4
-7.60802	-3.66902	18.1		-2.31437	-4.53957	17.5		-2.10626	-4.45663	18.4
-6.88112	-3.66902	18.1		-1.82905	-4.53957	17.5		-1.63381	-4.45663	18.4
-6.15422	-3.66902	18.1		-1.34374	-4.53957	17.5		-1.16136	-4.45663	18.4
-5.42731	-3.66902	17.3		-0.85842	-4.53957	17.5		-0.68891	-4.45663	18.4
-4.70041	-3.66902	9.05		-0.3731	-4.53957	17.5		-0.21646	-4.45663	15.3
-3.97351	-3.66902	6.79		0.11222	-4.53957	17.5		0.25599	-4.45663	13
-3.24661	-3.66902	8.29		0.59754	-4.53957	17.5		0.72844	-4.45663	9.95
-2.5197	-3.66902	10.6		1.08286	-4.53957	17.5		1.20089	-4.45663	8.42
-1.7928	-3.66902	11.3		1.56817	-4.53957	17.5		1.67334	-4.45663	11.5
-1.0659	-3.66902	12.1		2.05349	-4.53957	17.5		2.14579	-4.45663	17.6
-0.33899	-3.66902	8.29		2.53881	-4.53957	17.5		2.61824	-4.45663	18.4
0.38791	-3.66902	5.28		3.02413	-4.53957	17.5		3.09069	-4.45663	18.4
1.11481	-3.66902	7.54		3.50945	-4.53957	17.5		3.56314	-4.45663	18.4
1.84171	-3.66902	18.1		3.99476	-4.53957	17.5		4.03559	-4.45663	18.4
2.56862	-3.66902	18.1		4.48008	-4.53957	17.5		4.50804	-4.45663	18.4
3.29552	-3.66902	18.1		4.9654	-4.53957	17.5		4.98049	-4.45663	18.4
4.02242	-3.66902	18.1		5.45072	-4.53957	17.5		5.45294	-4.45663	18.4
4.74932	-3.66902	18.1		5.93604	-4.53957	17.5		5.92539	-4.45663	18.4
-17.7847	-3.41252	18.1		-9.10883	-4.28599	17.5		-8.72056	-4.2098	18.4
-17.0578	-3.41252	18.1		-8.62351	-4.28599	17.5		-8.24811	-4.2098	18.4
-16.3309	-3.41252	18.1		-8.13819	-4.28599	17.5		-7.77566	-4.2098	18.4
-15.604	-3.41252	18.1		-7.65287	-4.28599	17.5		-7.30321	-4.2098	18.4
-14.877	-3.41252	18.1		-7.16755	-4.28599	12.4		-6.83076	-4.2098	18.4
-14.1501	-3.41252	18.1		-6.68223	-4.28599	10.2		-6.35831	-4.2098	18.4
-13.4232	-3.41252	18.1		-6.19692	-4.28599	10.2		-5.88586	-4.2098	18.4
-12.6963	-3.41252	18.1		-5.7116	-4.28599	9.47		-5.41341	-4.2098	18.4
-11.9694	-3.41252	18.1		-5.22628	-4.28599	14.6		-4.94096	-4.2098	18.4
-11.2425	-3.41252	18.1		-4.74096	-4.28599	14.6		-4.46851	-4.2098	18.4
-10.5156	-3.41252	18.1		-4.25564	-4.28599	16.8		-3.99606	-4.2098	18.4
-9.78873	-3.41252	18.1		-3.77033	-4.28599	17.5		-3.52361	-4.2098	18.4
-9.06183	-3.41252	18.1		-3.28501	-4.28599	17.5		-3.05116	-4.2098	18.4
-8.33492	-3.41252	18.1		-2.79969	-4.28599	17.5		-2.57871	-4.2098	18.4
-7.60802	-3.41252	18.1		-2.31437	-4.28599	17.5		-2.10626	-4.2098	18.4
-6.88112	-3.41252	18.1		-1.82905	-4.28599	17.5		-1.63381	-4.2098	18.4
-6.15422	-3.41252	18.1		-1.34374	-4.28599	17.5		-1.16136	-4.2098	18.4
-5.42731	-3.41252	17.3		-0.85842	-4.28599	17.5		-0.68891	-4.2098	13
-4.70041	-3.41252	9.8		-0.3731	-4.28599	17.5		-0.21646	-4.2098	12.2
-3.97351	-3.41252	6.03		0.11222	-4.28599	17.5		0.25599	-4.2098	9.18
-3.24661	-3.41252	6.03		0.59754	-4.28599	17.5		0.72844	-4.2098	6.89
-2.5197	-3.41252	9.05		1.08286	-4.28599	17.5		1.20089	-4.2098	7.65
-1.7928	-3.41252	9.05		1.56817	-4.28599	17.5		1.67334	-4.2098	12.2
-1.0659	-3.41252	7.54		2.05349	-4.28599	17.5		2.14579	-4.2098	18.4
-0.33899	-3.41252	5.28		2.53881	-4.28599	17.5		2.61824	-4.2098	18.4
0.38791	-3.41252	5.28		3.02413	-4.28599	17.5		3.09069	-4.2098	18.4
1.11481	-3.41252	9.8		3.50945	-4.28599	17.5		3.56314	-4.2098	18.4
1.84171	-3.41252	17.3		3.99476	-4.28599	17.5		4.03559	-4.2098	18.4
2.56862	-3.41252	18.1		4.48008	-4.28599	17.5		4.50804	-4.2098	18.4
3.29552	-3.41252	18.1		4.9654	-4.28599	17.5		4.98049	-4.2098	18.4
4.02242	-3.41252	18.1		5.45072	-4.28599	17.5		5.45294	-4.2098	18.4
4.74932	-3.41252	18.1		5.93604	-4.28599	17.5		5.92539	-4.2098	18.4
-17.7847	-3.15603	18.1		-9.10883	-4.03242	17.5		-8.72056	-3.96296	18.4
-17.0578	-3.15603	18.1		-8.62351	-4.03242	17.5		-8.24811	-3.96296	18.4
-16.3309	-3.15603	18.1		-8.13819	-4.03242	17.5		-7.77566	-3.96296	18.4
-15.604	-3.15603	18.1		-7.65287	-4.03242	16.8		-7.30321	-3.96296	18.4
-14.877	-3.15603	18.1		-7.16755	-4.03242	11.7		-6.83076	-3.96296	18.4
-14.1501	-3.15603	18.1		-6.68223	-4.03242	9.47		-6.35831	-3.96296	18.4
-13.4232	-3.15603	18.1		-6.19692	-4.03242	8.02		-5.88586	-3.96296	18.4
-12.6963	-3.15603	18.1		-5.7116	-4.03242	8.02		-5.41341	-3.96296	18.4
-11.9694	-3.15603	18.1		-5.22628	-4.03242	8.75		-4.94096	-3.96296	18.4
-11.2425	-3.15603	18.1		-4.74096	-4.03242	9.47		-4.46851	-3.96296	18.4
-10.5156	-3.15603	18.1		-4.25564	-4.03242	13.1		-3.99606	-3.96296	18.4
-9.78873	-3.15603	18.1		-3.77033	-4.03242	17.5		-3.52361	-3.96296	18.4
-9.06183	-3.15603	18.1		-3.28501	-4.03242	17.5		-3.05116	-3.96296	18.4
-8.33492	-3.15603	18.1		-2.79969	-4.03242	17.5		-2.57871	-3.96296	18.4
-7.60802	-3.15603	18.1		-2.31437	-4.03242	17.5		-2.10626	-3.96296	18.4
-6.88112	-3.15603	18.1		-1.82905	-4.03242	17.5		-1.63381	-3.96296	15.3
-6.15422	-3.15603	18.1		-1.34374	-4.03242	17.5		-1.16136	-3.96296	14.5
-5.42731	-3.15603	14.3		-0.85842	-4.03242	17.5		-0.68891	-3.96296	11.5
-4.70041	-3.15603	9.05		-0.3731	-4.03242	17.5		-0.21646	-3.96296	9.18
-3.97351	-3.15603	5.28		0.11222	-4.03242	17.5		0.25599	-3.96296	6.12
-3.24661	-3.15603	4.52		0.59754	-4.03242	17.5		0.72844	-3.96296	5.36
-2.5197	-3.15603	6.03		1.08286	-4.03242	17.5		1.20089	-3.96296	6.89
-1.7928	-3.15603	6.03		1.56817	-4.03242	17.5		1.67334	-3.96296	12.2
-1.0659	-3.15603	4.52		2.05349	-4.03242	17.5		2.14579	-3.96296	18.4
-0.33899	-3.15603	3.77		2.53881	-4.03242	17.5		2.61824	-3.96296	18.4
0.38791	-3.15603	5.28		3.02413	-4.03242	17.5		3.09069	-3.96296	18.4
1.11481	-3.15603	9.8		3.50945	-4.03242	17.5		3.56314	-3.96296	18.4
1.84171	-3.15603	17.3		3.99476	-4.03242	17.5		4.03559	-3.96296	18.4
2.56862	-3.15603	18.1		4.48008	-4.03242	17.5		4.50804	-3.96296	18.4
3.29552	-3.15603	18.1		4.9654	-4.03242	17.5		4.98049	-3.96296	18.4
4.02242	-3.15603	18.1		5.45072	-4.03242	17.5		5.45294	-3.96296	18.4
4.74932	-3.15603	18.1		5.93604	-4.03242	17.5		5.92539	-3.96296	18.4
-17.7847	-2.89954	18.1		-9.10883	-3.77884	17.5		-8.72056	-3.71612	18.4
-17.0578	-2.89954	18.1		-8.62351	-3.77884	17.5		-8.24811	-3.71612	18.4
-16.3309	-2.89954	18.1		-8.13819	-3.77884	13.8		-7.77566	-3.71612	18.4
-15.604	-2.89954	18.1		-7.65287	-3.77884	13.8		-7.30321	-3.71612	18.4
-14.877	-2.89954	18.1		-7.16755	-3.77884	11.7		-6.83076	-3.71612	18.4
-14.1501	-2.89954	18.1		-6.68223	-3.77884	9.47		-6.35831	-3.71612	18.4
-13.4232	-2.89954	18.1		-6.19692	-3.77884	7.29		-5.88586	-3.71612	18.4
-12.6963	-2.89954	18.1		-5.7116	-3.77884	7.29		-5.41341	-3.71612	18.4
-11.9694	-2.89954	18.1		-5.22628	-3.77884	6.56		-4.94096	-3.71612	18.4
-11.2425	-2.89954	18.1		-4.74096	-3.77884	8.02		-4.46851	-3.71612	18.4
-10.5156	-2.89954	18.1		-4.25564	-3.77884	13.8		-3.99606	-3.71612	18.4
-9.78873	-2.89954	18.1		-3.77033	-3.77884	17.5		-3.52361	-3.71612	18.4
-9.06183	-2.89954	18.1		-3.28501	-3.77884	17.5		-3.05116	-3.71612	18.4
-8.33492	-2.89954	18.1		-2.79969	-3.77884	17.5		-2.57871	-3.71612	18.4
-7.60802	-2.89954	18.1		-2.31437	-3.77884	17.5		-2.10626	-3.71612	18.4
-6.88112	-2.89954	14.3		-1.82905	-3.77884	17.5		-1.63381	-3.71612	15.3
-6.15422	-2.89954	17.3		-1.34374	-3.77884	17.5		-1.16136	-3.71612	10.7
-5.42731	-2.89954	11.3		-0.85842	-3.77884	17.5		-0.68891	-3.71612	8.42
-4.70041	-2.89954	9.05		-0.3731	-3.77884	17.5		-0.21646	-3.71612	6.89
-3.97351	-2.89954	5.28		0.11222	-3.77884	17.5		0.25599	-3.71612	4.59
-3.24661	-2.89954	5.28		0.59754	-3.77884	17.5		0.72844	-3.71612	4.59
-2.5197	-2.89954	5.28		1.08286	-3.77884	17.5		1.20089	-3.71612	6.89
-1.7928	-2.89954	4.52		1.56817	-3.77884	17.5		1.67334	-3.71612	11.5
-1.0659	-2.89954	3.77		2.05349	-3.77884	17.5		2.14579	-3.71612	18.4
-0.33899	-2.89954	2.26		2.53881	-3.77884	17.5		2.61824	-3.71612	18.4
0.38791	-2.89954	4.52		3.02413	-3.77884	17.5		3.09069	-3.71612	18.4
1.11481	-2.89954	8.29		3.50945	-3.77884	17.5		3.56314	-3.71612	18.4
1.84171	-2.89954	15.1		3.99476	-3.77884	17.5		4.03559	-3.71612	18.4
2.56862	-2.89954	18.1		4.48008	-3.77884	17.5		4.50804	-3.71612	18.4
3.29552	-2.89954	18.1		4.9654	-3.77884	17.5		4.98049	-3.71612	18.4
4.02242	-2.89954	18.1		5.45072	-3.77884	17.5		5.45294	-3.71612	18.4
4.74932	-2.89954	18.1		5.93604	-3.77884	17.5		5.92539	-3.71612	18.4
-17.7847	-2.64305	18.1		-9.10883	-3.52527	17.5		-8.72056	-3.46928	18.4
-17.0578	-2.64305	18.1		-8.62351	-3.52527	17.5		-8.24811	-3.46928	18.4
-16.3309	-2.64305	18.1		-8.13819	-3.52527	13.1		-7.77566	-3.46928	18.4
-15.604	-2.64305	18.1		-7.65287	-3.52527	12.4		-7.30321	-3.46928	18.4
-14.877	-2.64305	18.1		-7.16755	-3.52527	9.47		-6.83076	-3.46928	18.4
-14.1501	-2.64305	18.1		-6.68223	-3.52527	7.29		-6.35831	-3.46928	18.4
-13.4232	-2.64305	18.1		-6.19692	-3.52527	5.83		-5.88586	-3.46928	18.4
-12.6963	-2.64305	18.1		-5.7116	-3.52527	6.56		-5.41341	-3.46928	18.4
-11.9694	-2.64305	18.1		-5.22628	-3.52527	5.1		-4.94096	-3.46928	18.4
-11.2425	-2.64305	18.1		-4.74096	-3.52527	6.56		-4.46851	-3.46928	18.4
-10.5156	-2.64305	18.1		-4.25564	-3.52527	11.7		-3.99606	-3.46928	18.4
-9.78873	-2.64305	18.1		-3.77033	-3.52527	17.5		-3.52361	-3.46928	18.4
-9.06183	-2.64305	18.1		-3.28501	-3.52527	17.5		-3.05116	-3.46928	18.4
-8.33492	-2.64305	18.1		-2.79969	-3.52527	17.5		-2.57871	-3.46928	18.4
-7.60802	-2.64305	18.1		-2.31437	-3.52527	17.5		-2.10626	-3.46928	18.4
-6.88112	-2.64305	12.8		-1.82905	-3.52527	17.5		-1.63381	-3.46928	9.18
-6.15422	-2.64305	12.8		-1.34374	-3.52527	17.5		-1.16136	-3.46928	7.65
-5.42731	-2.64305	9.8		-0.85842	-3.52527	17.5		-0.68891	-3.46928	6.89
-4.70041	-2.64305	6.79		-0.3731	-3.52527	17.5		-0.21646	-3.46928	5.36
-3.97351	-2.64305	4.52		0.11222	-3.52527	17.5		0.25599	-3.46928	3.83
-3.24661	-2.64305	5.28		0.59754	-3.52527	17.5		0.72844	-3.46928	4.59
-2.5197	-2.64305	4.52		1.08286	-3.52527	17.5		1.20089	-3.46928	6.89
-1.7928	-2.64305	3.77		1.56817	-3.52527	17.5		1.67334	-3.46928	10.7
-1.0659	-2.64305	3.02		2.05349	-3.52527	17.5		2.14579	-3.46928	18.4
-0.33899	-2.64305	1.51		2.53881	-3.52527	17.5		2.61824	-3.46928	18.4
0.38791	-2.64305	3.77		3.02413	-3.52527	17.5		3.09069	-3.46928	18.4
1.11481	-2.64305	7.54		3.50945	-3.52527	17.5		3.56314	-3.46928	18.4
1.84171	-2.64305	12.8		3.99476	-3.52527	17.5		4.03559	-3.46928	18.4
2.56862	-2.64305	11.3		4.48008	-3.52527	17.5		4.50804	-3.46928	18.4
3.29552	-2.64305	13.6		4.9654	-3.52527	17.5		4.98049	-3.46928	18.4
4.02242	-2.64305	18.1		5.45072	-3.52527	17.5		5.45294	-3.46928	18.4
4.74932	-2.64305	18.1		5.93604	-3.52527	17.5		5.92539	-3.46928	18.4
-17.7847	-2.38656	18.1		-9.10883	-3.27169	17.5		-8.72056	-3.22245	18.4
-17.0578	-2.38656	18.1		-8.62351	-3.27169	17.5		-8.24811	-3.22245	18.4
-16.3309	-2.38656	18.1		-8.13819	-3.27169	14.6		-7.77566	-3.22245	18.4
-15.604	-2.38656	18.1		-7.65287	-3.27169	12.4		-7.30321	-3.22245	18.4
-14.877	-2.38656	18.1		-7.16755	-3.27169	9.47		-6.83076	-3.22245	18.4
-14.1501	-2.38656	18.1		-6.68223	-3.27169	8.02		-6.35831	-3.22245	18.4
-13.4232	-2.38656	18.1		-6.19692	-3.27169	7.29		-5.88586	-3.22245	18.4
-12.6963	-2.38656	18.1		-5.7116	-3.27169	7.29		-5.41341	-3.22245	18.4
-11.9694	-2.38656	18.1		-5.22628	-3.27169	5.83		-4.94096	-3.22245	18.4
-11.2425	-2.38656	18.1		-4.74096	-3.27169	6.56		-4.46851	-3.22245	18.4
-10.5156	-2.38656	18.1		-4.25564	-3.27169	10.2		-3.99606	-3.22245	18.4
-9.78873	-2.38656	18.1		-3.77033	-3.27169	13.8		-3.52361	-3.22245	18.4
-9.06183	-2.38656	18.1		-3.28501	-3.27169	17.5		-3.05116	-3.22245	18.4
-8.33492	-2.38656	18.1		-2.79969	-3.27169	17.5		-2.57871	-3.22245	18.4
-7.60802	-2.38656	12.1		-2.31437	-3.27169	17.5		-2.10626	-3.22245	13
-6.88112	-2.38656	10.6		-1.82905	-3.27169	17.5		-1.63381	-3.22245	7.65
-6.15422	-2.38656	8.29		-1.34374	-3.27169	17.5		-1.16136	-3.22245	5.36
-5.42731	-2.38656	7.54		-0.85842	-3.27169	17.5		-0.68891	-3.22245	5.36
-4.70041	-2.38656	6.03		-0.3731	-3.27169	17.5		-0.21646	-3.22245	3.83
-3.97351	-2.38656	5.28		0.11222	-3.27169	17.5		0.25599	-3.22245	3.06
-3.24661	-2.38656	5.28		0.59754	-3.27169	14.6		0.72844	-3.22245	4.59
-2.5197	-2.38656	4.52		1.08286	-3.27169	14.6		1.20089	-3.22245	7.65
-1.7928	-2.38656	3.77		1.56817	-3.27169	14.6		1.67334	-3.22245	14.5
-1.0659	-2.38656	2.26		2.05349	-3.27169	17.5		2.14579	-3.22245	18.4
-0.33899	-2.38656	1.51		2.53881	-3.27169	17.5		2.61824	-3.22245	18.4
0.38791	-2.38656	3.02		3.02413	-3.27169	17.5		3.09069	-3.22245	18.4
1.11481	-2.38656	6.03		3.50945	-3.27169	16.8		3.56314	-3.22245	18.4
1.84171	-2.38656	6.79		3.99476	-3.27169	16.8		4.03559	-3.22245	18.4
2.56862	-2.38656	8.29		4.48008	-3.27169	17.5		4.50804	-3.22245	18.4
3.29552	-2.38656	10.6		4.9654	-3.27169	17.5		4.98049	-3.22245	18.4
4.02242	-2.38656	17.3		5.45072	-3.27169	17.5		5.45294	-3.22245	18.4
4.74932	-2.38656	17.3		5.93604	-3.27169	17.5		5.92539	-3.22245	18.4
-17.7847	-2.13006	18.1		-9.10883	-3.01812	17.5		-8.72056	-2.97561	18.4
-17.0578	-2.13006	18.1		-8.62351	-3.01812	17.5		-8.24811	-2.97561	18.4
-16.3309	-2.13006	18.1		-8.13819	-3.01812	17.5		-7.77566	-2.97561	18.4
-15.604	-2.13006	18.1		-7.65287	-3.01812	11.7		-7.30321	-2.97561	18.4
-14.877	-2.13006	18.1		-7.16755	-3.01812	9.47		-6.83076	-2.97561	18.4
-14.1501	-2.13006	18.1		-6.68223	-3.01812	9.47		-6.35831	-2.97561	18.4
-13.4232	-2.13006	18.1		-6.19692	-3.01812	8.02		-5.88586	-2.97561	18.4
-12.6963	-2.13006	18.1		-5.7116	-3.01812	8.02		-5.41341	-2.97561	18.4
-11.9694	-2.13006	18.1		-5.22628	-3.01812	7.29		-4.94096	-2.97561	18.4
-11.2425	-2.13006	18.1		-4.74096	-3.01812	8.75		-4.46851	-2.97561	18.4
-10.5156	-2.13006	18.1		-4.25564	-3.01812	11.7		-3.99606	-2.97561	18.4
-9.78873	-2.13006	18.1		-3.77033	-3.01812	13.8		-3.52361	-2.97561	18.4
-9.06183	-2.13006	18.1		-3.28501	-3.01812	17.5		-3.05116	-2.97561	18.4
-8.33492	-2.13006	18.1		-2.79969	-3.01812	17.5		-2.57871	-2.97561	18.4
-7.60802	-2.13006	11.3		-2.31437	-3.01812	17.5		-2.10626	-2.97561	12.2
-6.88112	-2.13006	9.05		-1.82905	-3.01812	17.5		-1.63381	-2.97561	6.89
-6.15422	-2.13006	8.29		-1.34374	-3.01812	17.5		-1.16136	-2.97561	4.59
-5.42731	-2.13006	6.03		-0.85842	-3.01812	16.8		-0.68891	-2.97561	3.83
-4.70041	-2.13006	6.03		-0.3731	-3.01812	16.8		-0.21646	-2.97561	3.83
-3.97351	-2.13006	6.79		0.11222	-3.01812	12.4		0.25599	-2.97561	3.06
-3.24661	-2.13006	6.79		0.59754	-3.01812	11.7		0.72844	-2.97561	6.12
-2.5197	-2.13006	6.03		1.08286	-3.01812	13.1		1.20089	-2.97561	8.42
-1.7928	-2.13006	3.77		1.56817	-3.01812	12.4		1.67334	-2.97561	11.5
-1.0659	-2.13006	2.26		2.05349	-3.01812	13.1		2.14579	-2.97561	18.4
-0.33899	-2.13006	2.26		2.53881	-3.01812	17.5		2.61824	-2.97561	18.4
0.38791	-2.13006	3.77		3.02413	-3.01812	16.8		3.09069	-2.97561	18.4
1.11481	-2.13006	5.28		3.50945	-3.01812	12.4		3.56314	-2.97561	18.4
1.84171	-2.13006	4.52		3.99476	-3.01812	13.8		4.03559	-2.97561	18.4
2.56862	-2.13006	7.54		4.48008	-3.01812	17.5		4.50804	-2.97561	18.4
3.29552	-2.13006	10.6		4.9654	-3.01812	17.5		4.98049	-2.97561	18.4
4.02242	-2.13006	18.1		5.45072	-3.01812	17.5		5.45294	-2.97561	18.4
4.74932	-2.13006	18.1		5.93604	-3.01812	17.5		5.92539	-2.97561	18.4
-17.7847	-1.87357	18.1		-9.10883	-2.76454	17.5		-8.72056	-2.72877	18.4
-17.0578	-1.87357	18.1		-8.62351	-2.76454	17.5		-8.24811	-2.72877	18.4
-16.3309	-1.87357	18.1		-8.13819	-2.76454	17.5		-7.77566	-2.72877	18.4
-15.604	-1.87357	18.1		-7.65287	-2.76454	10.9		-7.30321	-2.72877	18.4
-14.877	-1.87357	18.1		-7.16755	-2.76454	10.9		-6.83076	-2.72877	18.4
-14.1501	-1.87357	18.1		-6.68223	-2.76454	10.2		-6.35831	-2.72877	18.4
-13.4232	-1.87357	18.1		-6.19692	-2.76454	8.75		-5.88586	-2.72877	18.4
-12.6963	-1.87357	18.1		-5.7116	-2.76454	9.47		-5.41341	-2.72877	18.4
-11.9694	-1.87357	18.1		-5.22628	-2.76454	8.75		-4.94096	-2.72877	18.4
-11.2425	-1.87357	18.1		-4.74096	-2.76454	11.7		-4.46851	-2.72877	18.4
-10.5156	-1.87357	18.1		-4.25564	-2.76454	12.4		-3.99606	-2.72877	18.4
-9.78873	-1.87357	18.1		-3.77033	-2.76454	17.5		-3.52361	-2.72877	18.4
-9.06183	-1.87357	18.1		-3.28501	-2.76454	17.5		-3.05116	-2.72877	17.6
-8.33492	-1.87357	17.3		-2.79969	-2.76454	17.5		-2.57871	-2.72877	15.3
-7.60802	-1.87357	8.29		-2.31437	-2.76454	17.5		-2.10626	-2.72877	10.7
-6.88112	-1.87357	8.29		-1.82905	-2.76454	17.5		-1.63381	-2.72877	5.36
-6.15422	-1.87357	8.29		-1.34374	-2.76454	17.5		-1.16136	-2.72877	3.83
-5.42731	-1.87357	5.28		-0.85842	-2.76454	17.5		-0.68891	-2.72877	3.83
-4.70041	-1.87357	6.79		-0.3731	-2.76454	16.8		-0.21646	-2.72877	3.83
-3.97351	-1.87357	11.3		0.11222	-2.76454	11.7		0.25599	-2.72877	4.59
-3.24661	-1.87357	11.3		0.59754	-2.76454	9.47		0.72844	-2.72877	7.65
-2.5197	-1.87357	6.79		1.08286	-2.76454	9.47		1.20089	-2.72877	6.89
-1.7928	-1.87357	4.52		1.56817	-2.76454	11.7		1.67334	-2.72877	10.7
-1.0659	-1.87357	3.02		2.05349	-2.76454	16.8		2.14579	-2.72877	18.4
-0.33899	-1.87357	3.77		2.53881	-2.76454	14.6		2.61824	-2.72877	18.4
0.38791	-1.87357	4.52		3.02413	-2.76454	12.4		3.09069	-2.72877	18.4
1.11481	-1.87357	4.52		3.50945	-2.76454	10.9		3.56314	-2.72877	18.4
1.84171	-1.87357	4.52		3.99476	-2.76454	13.8		4.03559	-2.72877	18.4
2.56862	-1.87357	5.28		4.48008	-2.76454	17.5		4.50804	-2.72877	18.4
3.29552	-1.87357	11.3		4.9654	-2.76454	17.5		4.98049	-2.72877	18.4
4.02242	-1.87357	14.3		5.45072	-2.76454	17.5		5.45294	-2.72877	18.4
4.74932	-1.87357	18.1		5.93604	-2.76454	17.5		5.92539	-2.72877	18.4
-17.7847	-1.61708	18.1		-9.10883	-2.51097	17.5		-8.72056	-2.48193	18.4
-17.0578	-1.61708	18.1		-8.62351	-2.51097	16.8		-8.24811	-2.48193	18.4
-16.3309	-1.61708	18.1		-8.13819	-2.51097	13.1		-7.77566	-2.48193	18.4
-15.604	-1.61708	18.1		-7.65287	-2.51097	10.9		-7.30321	-2.48193	18.4
-14.877	-1.61708	18.1		-7.16755	-2.51097	10.2		-6.83076	-2.48193	18.4
-14.1501	-1.61708	18.1		-6.68223	-2.51097	10.9		-6.35831	-2.48193	18.4
-13.4232	-1.61708	18.1		-6.19692	-2.51097	9.47		-5.88586	-2.48193	18.4
-12.6963	-1.61708	18.1		-5.7116	-2.51097	10.2		-5.41341	-2.48193	18.4
-11.9694	-1.61708	18.1		-5.22628	-2.51097	10.9		-4.94096	-2.48193	18.4
-11.2425	-1.61708	18.1		-4.74096	-2.51097	11.7		-4.46851	-2.48193	18.4
-10.5156	-1.61708	18.1		-4.25564	-2.51097	16.8		-3.99606	-2.48193	18.4
-9.78873	-1.61708	18.1		-3.77033	-2.51097	17.5		-3.52361	-2.48193	18.4
-9.06183	-1.61708	17.3		-3.28501	-2.51097	17.5		-3.05116	-2.48193	13.8
-8.33492	-1.61708	10.6		-2.79969	-2.51097	17.5		-2.57871	-2.48193	14.5
-7.60802	-1.61708	6.79		-2.31437	-2.51097	17.5		-2.10626	-2.48193	9.18
-6.88112	-1.61708	9.05		-1.82905	-2.51097	17.5		-1.63381	-2.48193	6.12
-6.15422	-1.61708	9.05		-1.34374	-2.51097	17.5		-1.16136	-2.48193	4.59
-5.42731	-1.61708	6.03		-0.85842	-2.51097	13.8		-0.68891	-2.48193	5.36
-4.70041	-1.61708	6.79		-0.3731	-2.51097	12.4		-0.21646	-2.48193	5.36
-3.97351	-1.61708	18.1		0.11222	-2.51097	13.8		0.25599	-2.48193	7.65
-3.24661	-1.61708	18.1		0.59754	-2.51097	8.02		0.72844	-2.48193	6.89
-2.5197	-1.61708	8.29		1.08286	-2.51097	8.02		1.20089	-2.48193	6.89
-1.7928	-1.61708	5.28		1.56817	-2.51097	11.7		1.67334	-2.48193	9.18
-1.0659	-1.61708	4.52		2.05349	-2.51097	10.2		2.14579	-2.48193	14.5
-0.33899	-1.61708	3.77		2.53881	-2.51097	9.47		2.61824	-2.48193	18.4
0.38791	-1.61708	3.02		3.02413	-2.51097	8.02		3.09069	-2.48193	18.4
1.11481	-1.61708	2.26		3.50945	-2.51097	8.02		3.56314	-2.48193	18.4
1.84171	-1.61708	3.02		3.99476	-2.51097	13.8		4.03559	-2.48193	18.4
2.56862	-1.61708	4.52		4.48008	-2.51097	17.5		4.50804	-2.48193	18.4
3.29552	-1.61708	8.29		4.9654	-2.51097	17.5		4.98049	-2.48193	18.4
4.02242	-1.61708	17.3		5.45072	-2.51097	17.5		5.45294	-2.48193	18.4
4.74932	-1.61708	18.1		5.93604	-2.51097	17.5		5.92539	-2.48193	18.4
-17.7847	-1.36059	18.1		-9.10883	-2.25739	17.5		-8.72056	-2.2351	18.4
-17.0578	-1.36059	18.1		-8.62351	-2.25739	14.6		-8.24811	-2.2351	18.4
-16.3309	-1.36059	18.1		-8.13819	-2.25739	9.47		-7.77566	-2.2351	18.4
-15.604	-1.36059	18.1		-7.65287	-2.25739	8.75		-7.30321	-2.2351	18.4
-14.877	-1.36059	18.1		-7.16755	-2.25739	8.02		-6.83076	-2.2351	18.4
-14.1501	-1.36059	18.1		-6.68223	-2.25739	9.47		-6.35831	-2.2351	18.4
-13.4232	-1.36059	18.1		-6.19692	-2.25739	12.4		-5.88586	-2.2351	18.4
-12.6963	-1.36059	18.1		-5.7116	-2.25739	12.4		-5.41341	-2.2351	18.4
-11.9694	-1.36059	18.1		-5.22628	-2.25739	13.8		-4.94096	-2.2351	18.4
-11.2425	-1.36059	18.1		-4.74096	-2.25739	17.5		-4.46851	-2.2351	18.4
-10.5156	-1.36059	18.1		-4.25564	-2.25739	16.8		-3.99606	-2.2351	18.4
-9.78873	-1.36059	18.1		-3.77033	-2.25739	17.5		-3.52361	-2.2351	17.6
-9.06183	-1.36059	15.1		-3.28501	-2.25739	17.5		-3.05116	-2.2351	15.3
-8.33492	-1.36059	11.3		-2.79969	-2.25739	17.5		-2.57871	-2.2351	12.2
-7.60802	-1.36059	7.54		-2.31437	-2.25739	17.5		-2.10626	-2.2351	9.18
-6.88112	-1.36059	10.6		-1.82905	-2.25739	17.5		-1.63381	-2.2351	5.36
-6.15422	-1.36059	8.29		-1.34374	-2.25739	14.6		-1.16136	-2.2351	5.36
-5.42731	-1.36059	8.29		-0.85842	-2.25739	10.2		-0.68891	-2.2351	6.89
-4.70041	-1.36059	9.8		-0.3731	-2.25739	10.2		-0.21646	-2.2351	6.89
-3.97351	-1.36059	18.1		0.11222	-2.25739	8.75		0.25599	-2.2351	6.89
-3.24661	-1.36059	18.1		0.59754	-2.25739	7.29		0.72844	-2.2351	5.36
-2.5197	-1.36059	10.6		1.08286	-2.25739	7.29		1.20089	-2.2351	6.12
-1.7928	-1.36059	9.8		1.56817	-2.25739	8.02		1.67334	-2.2351	8.42
-1.0659	-1.36059	6.03		2.05349	-2.25739	8.75		2.14579	-2.2351	17.6
-0.33899	-1.36059	3.77		2.53881	-2.25739	8.02		2.61824	-2.2351	15.3
0.38791	-1.36059	2.26		3.02413	-2.25739	7.29		3.09069	-2.2351	18.4
1.11481	-1.36059	0.754		3.50945	-2.25739	6.56		3.56314	-2.2351	18.4
1.84171	-1.36059	1.51		3.99476	-2.25739	8.02		4.03559	-2.2351	18.4
2.56862	-1.36059	3.77		4.48008	-2.25739	9.47		4.50804	-2.2351	18.4
3.29552	-1.36059	6.03		4.9654	-2.25739	12.4		4.98049	-2.2351	18.4
4.02242	-1.36059	11.3		5.45072	-2.25739	17.5		5.45294	-2.2351	18.4
4.74932	-1.36059	18.1		5.93604	-2.25739	16.8		5.92539	-2.2351	18.4
-17.7847	-1.1041	18.1		-9.10883	-2.00382	17.5		-8.72056	-1.98826	18.4
-17.0578	-1.1041	18.1		-8.62351	-2.00382	12.4		-8.24811	-1.98826	18.4
-16.3309	-1.1041	18.1		-8.13819	-2.00382	9.47		-7.77566	-1.98826	18.4
-15.604	-1.1041	18.1		-7.65287	-2.00382	8.02		-7.30321	-1.98826	18.4
-14.877	-1.1041	18.1		-7.16755	-2.00382	8.02		-6.83076	-1.98826	18.4
-14.1501	-1.1041	18.1		-6.68223	-2.00382	7.29		-6.35831	-1.98826	18.4
-13.4232	-1.1041	17.3		-6.19692	-2.00382	8.02		-5.88586	-1.98826	18.4
-12.6963	-1.1041	15.1		-5.7116	-2.00382	8.75		-5.41341	-1.98826	18.4
-11.9694	-1.1041	18.1		-5.22628	-2.00382	10.9		-4.94096	-1.98826	18.4
-11.2425	-1.1041	18.1		-4.74096	-2.00382	14.6		-4.46851	-1.98826	18.4
-10.5156	-1.1041	18.1		-4.25564	-2.00382	17.5		-3.99606	-1.98826	18.4
-9.78873	-1.1041	15.1		-3.77033	-2.00382	17.5		-3.52361	-1.98826	13.8
-9.06183	-1.1041	10.6		-3.28501	-2.00382	17.5		-3.05116	-1.98826	13
-8.33492	-1.1041	9.8		-2.79969	-2.00382	17.5		-2.57871	-1.98826	11.5
-7.60802	-1.1041	8.29		-2.31437	-2.00382	12.4		-2.10626	-1.98826	11.5
-6.88112	-1.1041	12.8		-1.82905	-2.00382	10.9		-1.63381	-1.98826	7.65
-6.15422	-1.1041	10.6		-1.34374	-2.00382	8.02		-1.16136	-1.98826	7.65
-5.42731	-1.1041	12.1		-0.85842	-2.00382	6.56		-0.68891	-1.98826	9.18
-4.70041	-1.1041	15.1		-0.3731	-2.00382	8.02		-0.21646	-1.98826	9.18
-3.97351	-1.1041	18.1		0.11222	-2.00382	7.29		0.25599	-1.98826	6.89
-3.24661	-1.1041	18.1		0.59754	-2.00382	5.1		0.72844	-1.98826	5.36
-2.5197	-1.1041	17.3		1.08286	-2.00382	5.1		1.20089	-1.98826	6.89
-1.7928	-1.1041	11.3		1.56817	-2.00382	5.1		1.67334	-1.98826	9.95
-1.0659	-1.1041	6.79		2.05349	-2.00382	6.56		2.14579	-1.98826	13
-0.33899	-1.1041	3.02		2.53881	-2.00382	6.56		2.61824	-1.98826	18.4
0.38791	-1.1041	1.51		3.02413	-2.00382	5.83		3.09069	-1.98826	18.4
1.11481	-1.1041	0.754		3.50945	-2.00382	4.37		3.56314	-1.98826	18.4
1.84171	-1.1041	0.754		3.99476	-2.00382	5.1		4.03559	-1.98826	18.4
2.56862	-1.1041	2.26		4.48008	-2.00382	8.75		4.50804	-1.98826	18.4
3.29552	-1.1041	4.52		4.9654	-2.00382	13.8		4.98049	-1.98826	18.4
4.02242	-1.1041	7.54		5.45072	-2.00382	13.8		5.45294	-1.98826	18.4
4.74932	-1.1041	17.3		5.93604	-2.00382	13.1		5.92539	-1.98826	18.4
-17.7847	-0.84761	18.1		-9.10883	-1.75024	17.5		-8.72056	-1.74142	18.4
-17.0578	-0.84761	18.1		-8.62351	-1.75024	11.7		-8.24811	-1.74142	18.4
-16.3309	-0.84761	18.1		-8.13819	-1.75024	9.47		-7.77566	-1.74142	18.4
-15.604	-0.84761	18.1		-7.65287	-1.75024	8.75		-7.30321	-1.74142	18.4
-14.877	-0.84761	18.1		-7.16755	-1.75024	7.29		-6.83076	-1.74142	18.4
-14.1501	-0.84761	18.1		-6.68223	-1.75024	6.56		-6.35831	-1.74142	18.4
-13.4232	-0.84761	15.1		-6.19692	-1.75024	7.29		-5.88586	-1.74142	18.4
-12.6963	-0.84761	12.1		-5.7116	-1.75024	8.75		-5.41341	-1.74142	18.4
-11.9694	-0.84761	11.3		-5.22628	-1.75024	10.2		-4.94096	-1.74142	18.4
-11.2425	-0.84761	17.3		-4.74096	-1.75024	16.8		-4.46851	-1.74142	18.4
-10.5156	-0.84761	17.3		-4.25564	-1.75024	17.5		-3.99606	-1.74142	13
-9.78873	-0.84761	11.3		-3.77033	-1.75024	17.5		-3.52361	-1.74142	12.2
-9.06183	-0.84761	8.29		-3.28501	-1.75024	17.5		-3.05116	-1.74142	9.95
-8.33492	-0.84761	8.29		-2.79969	-1.75024	16.8		-2.57871	-1.74142	9.95
-7.60802	-0.84761	11.3		-2.31437	-1.75024	11.7		-2.10626	-1.74142	12.2
-6.88112	-0.84761	14.3		-1.82905	-1.75024	7.29		-1.63381	-1.74142	10.7
-6.15422	-0.84761	17.3		-1.34374	-1.75024	5.83		-1.16136	-1.74142	13
-5.42731	-0.84761	17.3		-0.85842	-1.75024	5.83		-0.68891	-1.74142	10.7
-4.70041	-0.84761	18.1		-0.3731	-1.75024	6.56		-0.21646	-1.74142	10.7
-3.97351	-0.84761	18.1		0.11222	-1.75024	5.83		0.25599	-1.74142	6.89
-3.24661	-0.84761	18.1		0.59754	-1.75024	3.64		0.72844	-1.74142	6.12
-2.5197	-0.84761	18.1		1.08286	-1.75024	3.64		1.20089	-1.74142	7.65
-1.7928	-0.84761	11.3		1.56817	-1.75024	4.37		1.67334	-1.74142	9.95
-1.0659	-0.84761	6.79		2.05349	-1.75024	4.37		2.14579	-1.74142	12.2
-0.33899	-0.84761	3.77		2.53881	-1.75024	4.37		2.61824	-1.74142	15.3
0.38791	-0.84761	2.26		3.02413	-1.75024	4.37		3.09069	-1.74142	18.4
1.11481	-0.84761	0		3.50945	-1.75024	4.37		3.56314	-1.74142	18.4
1.84171	-0.84761	0		3.99476	-1.75024	5.83		4.03559	-1.74142	18.4
2.56862	-0.84761	1.51		4.48008	-1.75024	9.47		4.50804	-1.74142	18.4
3.29552	-0.84761	4.52		4.9654	-1.75024	11.7		4.98049	-1.74142	18.4
4.02242	-0.84761	7.54		5.45072	-1.75024	12.4		5.45294	-1.74142	18.4
4.74932	-0.84761	13.6		5.93604	-1.75024	14.6		5.92539	-1.74142	18.4
-17.7847	-0.59111	18.1		-9.10883	-1.49667	17.5		-8.72056	-1.49458	18.4
-17.0578	-0.59111	18.1		-8.62351	-1.49667	13.8		-8.24811	-1.49458	18.4
-16.3309	-0.59111	18.1		-8.13819	-1.49667	8.75		-7.77566	-1.49458	18.4
-15.604	-0.59111	18.1		-7.65287	-1.49667	8.75		-7.30321	-1.49458	18.4
-14.877	-0.59111	18.1		-7.16755	-1.49667	7.29		-6.83076	-1.49458	18.4
-14.1501	-0.59111	18.1		-6.68223	-1.49667	6.56		-6.35831	-1.49458	18.4
-13.4232	-0.59111	12.1		-6.19692	-1.49667	8.02		-5.88586	-1.49458	18.4
-12.6963	-0.59111	10.6		-5.7116	-1.49667	10.2		-5.41341	-1.49458	18.4
-11.9694	-0.59111	10.6		-5.22628	-1.49667	10.2		-4.94096	-1.49458	18.4
-11.2425	-0.59111	13.6		-4.74096	-1.49667	17.5		-4.46851	-1.49458	17.6
-10.5156	-0.59111	17.3		-4.25564	-1.49667	17.5		-3.99606	-1.49458	10.7
-9.78873	-0.59111	12.1		-3.77033	-1.49667	17.5		-3.52361	-1.49458	9.18
-9.06183	-0.59111	7.54		-3.28501	-1.49667	17.5		-3.05116	-1.49458	7.65
-8.33492	-0.59111	9.05		-2.79969	-1.49667	13.8		-2.57871	-1.49458	9.18
-7.60802	-0.59111	12.1		-2.31437	-1.49667	9.47		-2.10626	-1.49458	13
-6.88112	-0.59111	18.1		-1.82905	-1.49667	5.83		-1.63381	-1.49458	13
-6.15422	-0.59111	18.1		-1.34374	-1.49667	4.37		-1.16136	-1.49458	17.6
-5.42731	-0.59111	18.1		-0.85842	-1.49667	5.1		-0.68891	-1.49458	17.6
-4.70041	-0.59111	18.1		-0.3731	-1.49667	5.1		-0.21646	-1.49458	9.95
-3.97351	-0.59111	18.1		0.11222	-1.49667	4.37		0.25599	-1.49458	7.65
-3.24661	-0.59111	18.1		0.59754	-1.49667	3.64		0.72844	-1.49458	6.12
-2.5197	-0.59111	18.1		1.08286	-1.49667	3.64		1.20089	-1.49458	6.89
-1.7928	-0.59111	18.1		1.56817	-1.49667	2.92		1.67334	-1.49458	9.18
-1.0659	-0.59111	7.54		2.05349	-1.49667	2.92		2.14579	-1.49458	10.7
-0.33899	-0.59111	3.77		2.53881	-1.49667	3.64		2.61824	-1.49458	18.4
0.38791	-0.59111	2.26		3.02413	-1.49667	4.37		3.09069	-1.49458	18.4
1.11481	-0.59111	0.754		3.50945	-1.49667	4.37		3.56314	-1.49458	18.4
1.84171	-0.59111	0		3.99476	-1.49667	6.56		4.03559	-1.49458	18.4
2.56862	-0.59111	1.51		4.48008	-1.49667	11.7		4.50804	-1.49458	18.4
3.29552	-0.59111	4.52		4.9654	-1.49667	14.6		4.98049	-1.49458	18.4
4.02242	-0.59111	8.29		5.45072	-1.49667	17.5		5.45294	-1.49458	18.4
4.74932	-0.59111	18.1		5.93604	-1.49667	17.5		5.92539	-1.49458	18.4
-17.7847	-0.33462	18.1		-9.10883	-1.24309	16.8		-8.72056	-1.24775	18.4
-17.0578	-0.33462	18.1		-8.62351	-1.24309	17.5		-8.24811	-1.24775	18.4
-16.3309	-0.33462	18.1		-8.13819	-1.24309	11.7		-7.77566	-1.24775	18.4
-15.604	-0.33462	18.1		-7.65287	-1.24309	8.75		-7.30321	-1.24775	18.4
-14.877	-0.33462	18.1		-7.16755	-1.24309	6.56		-6.83076	-1.24775	18.4
-14.1501	-0.33462	18.1		-6.68223	-1.24309	6.56		-6.35831	-1.24775	18.4
-13.4232	-0.33462	12.8		-6.19692	-1.24309	8.75		-5.88586	-1.24775	18.4
-12.6963	-0.33462	9.8		-5.7116	-1.24309	9.47		-5.41341	-1.24775	18.4
-11.9694	-0.33462	10.6		-5.22628	-1.24309	17.5		-4.94096	-1.24775	15.3
-11.2425	-0.33462	17.3		-4.74096	-1.24309	17.5		-4.46851	-1.24775	11.5
-10.5156	-0.33462	12.1		-4.25564	-1.24309	17.5		-3.99606	-1.24775	7.65
-9.78873	-0.33462	9.8		-3.77033	-1.24309	17.5		-3.52361	-1.24775	6.12
-9.06183	-0.33462	8.29		-3.28501	-1.24309	14.6		-3.05116	-1.24775	6.12
-8.33492	-0.33462	10.6		-2.79969	-1.24309	10.9		-2.57871	-1.24775	9.18
-7.60802	-0.33462	17.3		-2.31437	-1.24309	7.29		-2.10626	-1.24775	12.2
-6.88112	-0.33462	18.1		-1.82905	-1.24309	4.37		-1.63381	-1.24775	15.3
-6.15422	-0.33462	18.1		-1.34374	-1.24309	2.92		-1.16136	-1.24775	18.4
-5.42731	-0.33462	18.1		-0.85842	-1.24309	2.92		-0.68891	-1.24775	13.8
-4.70041	-0.33462	18.1		-0.3731	-1.24309	3.64		-0.21646	-1.24775	10.7
-3.97351	-0.33462	18.1		0.11222	-1.24309	2.92		0.25599	-1.24775	6.12
-3.24661	-0.33462	18.1		0.59754	-1.24309	2.19		0.72844	-1.24775	5.36
-2.5197	-0.33462	18.1		1.08286	-1.24309	2.92		1.20089	-1.24775	6.12
-1.7928	-0.33462	17.3		1.56817	-1.24309	2.19		1.67334	-1.24775	7.65
-1.0659	-0.33462	8.29		2.05349	-1.24309	2.19		2.14579	-1.24775	9.18
-0.33899	-0.33462	4.52		2.53881	-1.24309	2.92		2.61824	-1.24775	17.6
0.38791	-0.33462	2.26		3.02413	-1.24309	4.37		3.09069	-1.24775	18.4
1.11481	-0.33462	0.754		3.50945	-1.24309	5.83		3.56314	-1.24775	17.6
1.84171	-0.33462	0		3.99476	-1.24309	8.02		4.03559	-1.24775	14.5
2.56862	-0.33462	1.51		4.48008	-1.24309	16.8		4.50804	-1.24775	18.4
3.29552	-0.33462	4.52		4.9654	-1.24309	17.5		4.98049	-1.24775	18.4
4.02242	-0.33462	7.54		5.45072	-1.24309	17.5		5.45294	-1.24775	18.4
4.74932	-0.33462	15.1		5.93604	-1.24309	17.5		5.92539	-1.24775	18.4
-17.7847	-0.07813	18.1		-9.10883	-0.98952	17.5		-8.72056	-1.00091	18.4
-17.0578	-0.07813	18.1		-8.62351	-0.98952	16.8		-8.24811	-1.00091	18.4
-16.3309	-0.07813	18.1		-8.13819	-0.98952	14.6		-7.77566	-1.00091	18.4
-15.604	-0.07813	18.1		-7.65287	-0.98952	8.02		-7.30321	-1.00091	18.4
-14.877	-0.07813	18.1		-7.16755	-0.98952	5.83		-6.83076	-1.00091	18.4
-14.1501	-0.07813	12.1		-6.68223	-0.98952	7.29		-6.35831	-1.00091	18.4
-13.4232	-0.07813	9.8		-6.19692	-0.98952	9.47		-5.88586	-1.00091	18.4
-12.6963	-0.07813	9.05		-5.7116	-0.98952	14.6		-5.41341	-1.00091	15.3
-11.9694	-0.07813	10.6		-5.22628	-0.98952	17.5		-4.94096	-1.00091	10.7
-11.2425	-0.07813	9.8		-4.74096	-0.98952	17.5		-4.46851	-1.00091	7.65
-10.5156	-0.07813	7.54		-4.25564	-0.98952	17.5		-3.99606	-1.00091	5.36
-9.78873	-0.07813	9.05		-3.77033	-0.98952	17.5		-3.52361	-1.00091	4.59
-9.06183	-0.07813	9.05		-3.28501	-0.98952	17.5		-3.05116	-1.00091	6.12
-8.33492	-0.07813	11.3		-2.79969	-0.98952	10.2		-2.57871	-1.00091	7.65
-7.60802	-0.07813	18.1		-2.31437	-0.98952	7.29		-2.10626	-1.00091	14.5
-6.88112	-0.07813	18.1		-1.82905	-0.98952	4.37		-1.63381	-1.00091	14.5
-6.15422	-0.07813	18.1		-1.34374	-0.98952	2.92		-1.16136	-1.00091	18.4
-5.42731	-0.07813	18.1		-0.85842	-0.98952	2.19		-0.68891	-1.00091	17.6
-4.70041	-0.07813	18.1		-0.3731	-0.98952	2.92		-0.21646	-1.00091	7.65
-3.97351	-0.07813	18.1		0.11222	-0.98952	2.92		0.25599	-1.00091	5.36
-3.24661	-0.07813	18.1		0.59754	-0.98952	2.19		0.72844	-1.00091	4.59
-2.5197	-0.07813	18.1		1.08286	-0.98952	2.19		1.20089	-1.00091	6.12
-1.7928	-0.07813	18.1		1.56817	-0.98952	1.46		1.67334	-1.00091	6.89
-1.0659	-0.07813	13.6		2.05349	-0.98952	1.46		2.14579	-1.00091	9.18
-0.33899	-0.07813	6.03		2.53881	-0.98952	2.19		2.61824	-1.00091	12.2
0.38791	-0.07813	3.77		3.02413	-0.98952	4.37		3.09069	-1.00091	13
1.11481	-0.07813	1.51		3.50945	-0.98952	5.83		3.56314	-1.00091	10.7
1.84171	-0.07813	0.754		3.99476	-0.98952	8.75		4.03559	-1.00091	12.2
2.56862	-0.07813	2.26		4.48008	-0.98952	16.8		4.50804	-1.00091	13.8
3.29552	-0.07813	3.77		4.9654	-0.98952	16.8		4.98049	-1.00091	17.6
4.02242	-0.07813	6.03		5.45072	-0.98952	17.5		5.45294	-1.00091	18.4
4.74932	-0.07813	11.3		5.93604	-0.98952	17.5		5.92539	-1.00091	18.4
-17.7847	0.17836	18.1		-9.10883	-0.73594	17.5		-8.72056	-0.75407	18.4
-17.0578	0.17836	18.1		-8.62351	-0.73594	17.5		-8.24811	-0.75407	18.4
-16.3309	0.17836	18.1		-8.13819	-0.73594	13.1		-7.77566	-0.75407	18.4
-15.604	0.17836	18.1		-7.65287	-0.73594	9.47		-7.30321	-0.75407	18.4
-14.877	0.17836	17.3		-7.16755	-0.73594	6.56		-6.83076	-0.75407	18.4
-14.1501	0.17836	11.3		-6.68223	-0.73594	7.29		-6.35831	-0.75407	18.4
-13.4232	0.17836	9.05		-6.19692	-0.73594	12.4		-5.88586	-0.75407	15.3
-12.6963	0.17836	9.8		-5.7116	-0.73594	13.8		-5.41341	-0.75407	9.95
-11.9694	0.17836	11.3		-5.22628	-0.73594	17.5		-4.94096	-0.75407	6.89
-11.2425	0.17836	7.54		-4.74096	-0.73594	17.5		-4.46851	-0.75407	4.59
-10.5156	0.17836	6.03		-4.25564	-0.73594	17.5		-3.99606	-0.75407	3.83
-9.78873	0.17836	7.54		-3.77033	-0.73594	17.5		-3.52361	-0.75407	4.59
-9.06183	0.17836	10.6		-3.28501	-0.73594	16.8		-3.05116	-0.75407	6.12
-8.33492	0.17836	17.3		-2.79969	-0.73594	9.47		-2.57871	-0.75407	9.95
-7.60802	0.17836	18.1		-2.31437	-0.73594	6.56		-2.10626	-0.75407	12.2
-6.88112	0.17836	18.1		-1.82905	-0.73594	3.64		-1.63381	-0.75407	13.8
-6.15422	0.17836	18.1		-1.34374	-0.73594	2.19		-1.16136	-0.75407	18.4
-5.42731	0.17836	18.1		-0.85842	-0.73594	1.46		-0.68891	-0.75407	9.95
-4.70041	0.17836	18.1		-0.3731	-0.73594	2.92		-0.21646	-0.75407	6.12
-3.97351	0.17836	18.1		0.11222	-0.73594	2.19		0.25599	-0.75407	5.36
-3.24661	0.17836	18.1		0.59754	-0.73594	1.46		0.72844	-0.75407	5.36
-2.5197	0.17836	18.1		1.08286	-0.73594	1.46		1.20089	-0.75407	6.12
-1.7928	0.17836	18.1		1.56817	-0.73594	0.729		1.67334	-0.75407	6.89
-1.0659	0.17836	18.1		2.05349	-0.73594	1.46		2.14579	-0.75407	7.65
-0.33899	0.17836	9.05		2.53881	-0.73594	2.92		2.61824	-0.75407	9.95
0.38791	0.17836	6.03		3.02413	-0.73594	5.1		3.09069	-0.75407	8.42
1.11481	0.17836	3.77		3.50945	-0.73594	6.56		3.56314	-0.75407	6.89
1.84171	0.17836	3.02		3.99476	-0.73594	8.75		4.03559	-0.75407	7.65
2.56862	0.17836	3.77		4.48008	-0.73594	10.9		4.50804	-0.75407	9.95
3.29552	0.17836	6.03		4.9654	-0.73594	17.5		4.98049	-0.75407	12.2
4.02242	0.17836	6.79		5.45072	-0.73594	17.5		5.45294	-0.75407	18.4
4.74932	0.17836	12.8		5.93604	-0.73594	17.5		5.92539	-0.75407	18.4
-17.7847	0.43485	18.1		-9.10883	-0.48237	17.5		-8.72056	-0.50723	18.4
-17.0578	0.43485	18.1		-8.62351	-0.48237	17.5		-8.24811	-0.50723	18.4
-16.3309	0.43485	18.1		-8.13819	-0.48237	16.8		-7.77566	-0.50723	18.4
-15.604	0.43485	18.1		-7.65287	-0.48237	8.75		-7.30321	-0.50723	18.4
-14.877	0.43485	12.8		-7.16755	-0.48237	8.02		-6.83076	-0.50723	15.3
-14.1501	0.43485	12.1		-6.68223	-0.48237	8.02		-6.35831	-0.50723	15.3
-13.4232	0.43485	8.29		-6.19692	-0.48237	10.9		-5.88586	-0.50723	9.18
-12.6963	0.43485	9.05		-5.7116	-0.48237	13.8		-5.41341	-0.50723	6.12
-11.9694	0.43485	8.29		-5.22628	-0.48237	17.5		-4.94096	-0.50723	3.83
-11.2425	0.43485	6.79		-4.74096	-0.48237	17.5		-4.46851	-0.50723	3.06
-10.5156	0.43485	5.28		-4.25564	-0.48237	17.5		-3.99606	-0.50723	3.83
-9.78873	0.43485	8.29		-3.77033	-0.48237	17.5		-3.52361	-0.50723	6.12
-9.06183	0.43485	12.8		-3.28501	-0.48237	13.8		-3.05116	-0.50723	7.65
-8.33492	0.43485	18.1		-2.79969	-0.48237	8.75		-2.57871	-0.50723	9.95
-7.60802	0.43485	18.1		-2.31437	-0.48237	6.56		-2.10626	-0.50723	17.6
-6.88112	0.43485	18.1		-1.82905	-0.48237	3.64		-1.63381	-0.50723	13.8
-6.15422	0.43485	18.1		-1.34374	-0.48237	2.19		-1.16136	-0.50723	12.2
-5.42731	0.43485	18.1		-0.85842	-0.48237	2.19		-0.68891	-0.50723	7.65
-4.70041	0.43485	18.1		-0.3731	-0.48237	2.19		-0.21646	-0.50723	6.12
-3.97351	0.43485	18.1		0.11222	-0.48237	2.19		0.25599	-0.50723	6.12
-3.24661	0.43485	18.1		0.59754	-0.48237	2.19		0.72844	-0.50723	6.12
-2.5197	0.43485	18.1		1.08286	-0.48237	0.729		1.20089	-0.50723	6.12
-1.7928	0.43485	18.1		1.56817	-0.48237	0		1.67334	-0.50723	6.12
-1.0659	0.43485	18.1		2.05349	-0.48237	1.46		2.14579	-0.50723	6.89
-0.33899	0.43485	13.6		2.53881	-0.48237	2.92		2.61824	-0.50723	6.12
0.38791	0.43485	6.79		3.02413	-0.48237	5.1		3.09069	-0.50723	5.36
1.11481	0.43485	5.28		3.50945	-0.48237	7.29		3.56314	-0.50723	4.59
1.84171	0.43485	5.28		3.99476	-0.48237	8.75		4.03559	-0.50723	5.36
2.56862	0.43485	6.03		4.48008	-0.48237	13.1		4.50804	-0.50723	6.12
3.29552	0.43485	10.6		4.9654	-0.48237	17.5		4.98049	-0.50723	9.18
4.02242	0.43485	9.8		5.45072	-0.48237	17.5		5.45294	-0.50723	18.4
4.74932	0.43485	17.3		5.93604	-0.48237	17.5		5.92539	-0.50723	18.4
-17.7847	0.69134	18.1		-9.10883	-0.2288	17.5		-8.72056	-0.2604	18.4
-17.0578	0.69134	18.1		-8.62351	-0.2288	17.5		-8.24811	-0.2604	18.4
-16.3309	0.69134	18.1		-8.13819	-0.2288	12.4		-7.77566	-0.2604	18.4
-15.604	0.69134	15.1		-7.65287	-0.2288	8.02		-7.30321	-0.2604	18.4
-14.877	0.69134	12.1		-7.16755	-0.2288	7.29		-6.83076	-0.2604	14.5
-14.1501	0.69134	13.6		-6.68223	-0.2288	6.56		-6.35831	-0.2604	9.18
-13.4232	0.69134	9.8		-6.19692	-0.2288	10.2		-5.88586	-0.2604	5.36
-12.6963	0.69134	9.8		-5.7116	-0.2288	11.7		-5.41341	-0.2604	3.83
-11.9694	0.69134	7.54		-5.22628	-0.2288	16.8		-4.94096	-0.2604	2.3
-11.2425	0.69134	4.52		-4.74096	-0.2288	16.8		-4.46851	-0.2604	2.3
-10.5156	0.69134	5.28		-4.25564	-0.2288	17.5		-3.99606	-0.2604	4.59
-9.78873	0.69134	8.29		-3.77033	-0.2288	14.6		-3.52361	-0.2604	6.89
-9.06183	0.69134	17.3		-3.28501	-0.2288	11.7		-3.05116	-0.2604	9.95
-8.33492	0.69134	18.1		-2.79969	-0.2288	9.47		-2.57871	-0.2604	13
-7.60802	0.69134	18.1		-2.31437	-0.2288	6.56		-2.10626	-0.2604	13
-6.88112	0.69134	18.1		-1.82905	-0.2288	4.37		-1.63381	-0.2604	18.4
-6.15422	0.69134	18.1		-1.34374	-0.2288	2.92		-1.16136	-0.2604	11.5
-5.42731	0.69134	18.1		-0.85842	-0.2288	2.92		-0.68891	-0.2604	6.89
-4.70041	0.69134	18.1		-0.3731	-0.2288	2.92		-0.21646	-0.2604	6.12
-3.97351	0.69134	18.1		0.11222	-0.2288	2.92		0.25599	-0.2604	6.12
-3.24661	0.69134	18.1		0.59754	-0.2288	2.19		0.72844	-0.2604	6.89
-2.5197	0.69134	18.1		1.08286	-0.2288	0.729		1.20089	-0.2604	5.36
-1.7928	0.69134	18.1		1.56817	-0.2288	0		1.67334	-0.2604	5.36
-1.0659	0.69134	18.1		2.05349	-0.2288	0.729		2.14579	-0.2604	4.59
-0.33899	0.69134	17.3		2.53881	-0.2288	2.19		2.61824	-0.2604	5.36
0.38791	0.69134	6.79		3.02413	-0.2288	5.1		3.09069	-0.2604	3.83
1.11481	0.69134	5.28		3.50945	-0.2288	8.75		3.56314	-0.2604	3.06
1.84171	0.69134	5.28		3.99476	-0.2288	11.7		4.03559	-0.2604	3.06
2.56862	0.69134	7.54		4.48008	-0.2288	16.8		4.50804	-0.2604	3.83
3.29552	0.69134	14.3		4.9654	-0.2288	17.5		4.98049	-0.2604	7.65
4.02242	0.69134	18.1		5.45072	-0.2288	17.5		5.45294	-0.2604	18.4
4.74932	0.69134	18.1		5.93604	-0.2288	17.5		5.92539	-0.2604	18.4
-17.7847	0.94784	17.3		-9.10883	0.02478	17.5		-8.72056	-0.01356	18.4
-17.0578	0.94784	18.1		-8.62351	0.02478	13.8		-8.24811	-0.01356	18.4
-16.3309	0.94784	18.1		-8.13819	0.02478	8.75		-7.77566	-0.01356	18.4
-15.604	0.94784	11.3		-7.65287	0.02478	6.56		-7.30321	-0.01356	18.4
-14.877	0.94784	12.1		-7.16755	0.02478	5.83		-6.83076	-0.01356	11.5
-14.1501	0.94784	12.8		-6.68223	0.02478	5.1		-6.35831	-0.01356	6.12
-13.4232	0.94784	10.6		-6.19692	0.02478	8.02		-5.88586	-0.01356	3.83
-12.6963	0.94784	10.6		-5.7116	0.02478	9.47		-5.41341	-0.01356	2.3
-11.9694	0.94784	6.03		-5.22628	0.02478	9.47		-4.94096	-0.01356	1.53
-11.2425	0.94784	4.52		-4.74096	0.02478	13.8		-4.46851	-0.01356	2.3
-10.5156	0.94784	6.03		-4.25564	0.02478	16.8		-3.99606	-0.01356	5.36
-9.78873	0.94784	9.05		-3.77033	0.02478	9.47		-3.52361	-0.01356	9.18
-9.06183	0.94784	17.3		-3.28501	0.02478	9.47		-3.05116	-0.01356	10.7
-8.33492	0.94784	18.1		-2.79969	0.02478	8.02		-2.57871	-0.01356	14.5
-7.60802	0.94784	18.1		-2.31437	0.02478	6.56		-2.10626	-0.01356	14.5
-6.88112	0.94784	18.1		-1.82905	0.02478	5.1		-1.63381	-0.01356	14.5
-6.15422	0.94784	18.1		-1.34374	0.02478	4.37		-1.16136	-0.01356	8.42
-5.42731	0.94784	18.1		-0.85842	0.02478	3.64		-0.68891	-0.01356	6.89
-4.70041	0.94784	18.1		-0.3731	0.02478	3.64		-0.21646	-0.01356	6.12
-3.97351	0.94784	18.1		0.11222	0.02478	3.64		0.25599	-0.01356	6.12
-3.24661	0.94784	18.1		0.59754	0.02478	2.19		0.72844	-0.01356	6.89
-2.5197	0.94784	18.1		1.08286	0.02478	0.729		1.20089	-0.01356	4.59
-1.7928	0.94784	18.1		1.56817	0.02478	0		1.67334	-0.01356	4.59
-1.0659	0.94784	18.1		2.05349	0.02478	0.729		2.14579	-0.01356	4.59
-0.33899	0.94784	10.6		2.53881	0.02478	2.92		2.61824	-0.01356	4.59
0.38791	0.94784	5.28		3.02413	0.02478	5.1		3.09069	-0.01356	3.06
1.11481	0.94784	3.77		3.50945	0.02478	9.47		3.56314	-0.01356	2.3
1.84171	0.94784	3.77		3.99476	0.02478	13.8		4.03559	-0.01356	1.53
2.56862	0.94784	5.28		4.48008	0.02478	17.5		4.50804	-0.01356	3.06
3.29552	0.94784	10.6		4.9654	0.02478	17.5		4.98049	-0.01356	7.65
4.02242	0.94784	18.1		5.45072	0.02478	17.5		5.45294	-0.01356	13.8
4.74932	0.94784	18.1		5.93604	0.02478	17.5		5.92539	-0.01356	15.3
-17.7847	1.20433	12.1		-9.10883	0.27835	17.5		-8.72056	0.23328	18.4
-17.0578	1.20433	12.8		-8.62351	0.27835	12.4		-8.24811	0.23328	18.4
-16.3309	1.20433	14.3		-8.13819	0.27835	7.29		-7.77566	0.23328	18.4
-15.604	1.20433	13.6		-7.65287	0.27835	5.83		-7.30321	0.23328	18.4
-14.877	1.20433	17.3		-7.16755	0.27835	4.37		-6.83076	0.23328	8.42
-14.1501	1.20433	18.1		-6.68223	0.27835	5.83		-6.35831	0.23328	4.59
-13.4232	1.20433	11.3		-6.19692	0.27835	6.56		-5.88586	0.23328	2.3
-12.6963	1.20433	10.6		-5.7116	0.27835	7.29		-5.41341	0.23328	1.53
-11.9694	1.20433	5.28		-5.22628	0.27835	6.56		-4.94096	0.23328	2.3
-11.2425	1.20433	5.28		-4.74096	0.27835	8.02		-4.46851	0.23328	3.83
-10.5156	1.20433	8.29		-4.25564	0.27835	9.47		-3.99606	0.23328	6.12
-9.78873	1.20433	12.1		-3.77033	0.27835	8.75		-3.52361	0.23328	11.5
-9.06183	1.20433	18.1		-3.28501	0.27835	8.02		-3.05116	0.23328	13
-8.33492	1.20433	18.1		-2.79969	0.27835	8.02		-2.57871	0.23328	17.6
-7.60802	1.20433	18.1		-2.31437	0.27835	7.29		-2.10626	0.23328	18.4
-6.88112	1.20433	18.1		-1.82905	0.27835	5.1		-1.63381	0.23328	12.2
-6.15422	1.20433	18.1		-1.34374	0.27835	4.37		-1.16136	0.23328	8.42
-5.42731	1.20433	18.1		-0.85842	0.27835	3.64		-0.68891	0.23328	7.65
-4.70041	1.20433	18.1		-0.3731	0.27835	5.1		-0.21646	0.23328	6.89
-3.97351	1.20433	18.1		0.11222	0.27835	5.1		0.25599	0.23328	6.89
-3.24661	1.20433	18.1		0.59754	0.27835	2.92		0.72844	0.23328	6.12
-2.5197	1.20433	18.1		1.08286	0.27835	0.729		1.20089	0.23328	4.59
-1.7928	1.20433	18.1		1.56817	0.27835	0		1.67334	0.23328	4.59
-1.0659	1.20433	18.1		2.05349	0.27835	0.729		2.14579	0.23328	5.36
-0.33899	1.20433	9.05		2.53881	0.27835	2.92		2.61824	0.23328	3.83
0.38791	1.20433	4.52		3.02413	0.27835	5.83		3.09069	0.23328	2.3
1.11481	1.20433	2.26		3.50945	0.27835	9.47		3.56314	0.23328	0.765
1.84171	1.20433	3.02		3.99476	0.27835	17.5		4.03559	0.23328	0.765
2.56862	1.20433	4.52		4.48008	0.27835	17.5		4.50804	0.23328	3.06
3.29552	1.20433	9.05		4.9654	0.27835	17.5		4.98049	0.23328	8.42
4.02242	1.20433	18.1		5.45072	0.27835	17.5		5.45294	0.23328	13
4.74932	1.20433	18.1		5.93604	0.27835	17.5		5.92539	0.23328	17.6
-17.7847	1.46082	14.3		-9.10883	0.53193	16.8		-8.72056	0.48012	18.4
-17.0578	1.46082	9.8		-8.62351	0.53193	9.47		-8.24811	0.48012	18.4
-16.3309	1.46082	9.8		-8.13819	0.53193	5.1		-7.77566	0.48012	18.4
-15.604	1.46082	14.3		-7.65287	0.53193	4.37		-7.30321	0.48012	12.2
-14.877	1.46082	15.1		-7.16755	0.53193	4.37		-6.83076	0.48012	6.12
-14.1501	1.46082	18.1		-6.68223	0.53193	5.1		-6.35831	0.48012	3.06
-13.4232	1.46082	17.3		-6.19692	0.53193	6.56		-5.88586	0.48012	2.3
-12.6963	1.46082	9.05		-5.7116	0.53193	7.29		-5.41341	0.48012	2.3
-11.9694	1.46082	6.03		-5.22628	0.53193	5.83		-4.94096	0.48012	3.06
-11.2425	1.46082	6.03		-4.74096	0.53193	5.1		-4.46851	0.48012	4.59
-10.5156	1.46082	10.6		-4.25564	0.53193	8.75		-3.99606	0.48012	8.42
-9.78873	1.46082	18.1		-3.77033	0.53193	8.02		-3.52361	0.48012	12.2
-9.06183	1.46082	18.1		-3.28501	0.53193	8.02		-3.05116	0.48012	18.4
-8.33492	1.46082	18.1		-2.79969	0.53193	6.56		-2.57871	0.48012	18.4
-7.60802	1.46082	18.1		-2.31437	0.53193	5.83		-2.10626	0.48012	17.6
-6.88112	1.46082	18.1		-1.82905	0.53193	5.1		-1.63381	0.48012	10.7
-6.15422	1.46082	18.1		-1.34374	0.53193	4.37		-1.16136	0.48012	7.65
-5.42731	1.46082	18.1		-0.85842	0.53193	5.1		-0.68891	0.48012	7.65
-4.70041	1.46082	18.1		-0.3731	0.53193	6.56		-0.21646	0.48012	6.12
-3.97351	1.46082	18.1		0.11222	0.53193	7.29		0.25599	0.48012	6.89
-3.24661	1.46082	18.1		0.59754	0.53193	4.37		0.72844	0.48012	6.12
-2.5197	1.46082	18.1		1.08286	0.53193	1.46		1.20089	0.48012	4.59
-1.7928	1.46082	18.1		1.56817	0.53193	0.729		1.67334	0.48012	4.59
-1.0659	1.46082	14.3		2.05349	0.53193	1.46		2.14579	0.48012	4.59
-0.33899	1.46082	7.54		2.53881	0.53193	3.64		2.61824	0.48012	3.83
0.38791	1.46082	4.52		3.02413	0.53193	5.83		3.09069	0.48012	1.53
1.11481	1.46082	2.26		3.50945	0.53193	9.47		3.56314	0.48012	0
1.84171	1.46082	2.26		3.99476	0.53193	16.8		4.03559	0.48012	0.765
2.56862	1.46082	3.77		4.48008	0.53193	17.5		4.50804	0.48012	4.59
3.29552	1.46082	8.29		4.9654	0.53193	17.5		4.98049	0.48012	8.42
4.02242	1.46082	17.3		5.45072	0.53193	17.5		5.45294	0.48012	12.2
4.74932	1.46082	18.1		5.93604	0.53193	17.5		5.92539	0.48012	18.4
-17.7847	1.71731	17.3		-9.10883	0.7855	14.6		-8.72056	0.72695	18.4
-17.0578	1.71731	11.3		-8.62351	0.7855	8.75		-8.24811	0.72695	18.4
-16.3309	1.71731	11.3		-8.13819	0.7855	5.1		-7.77566	0.72695	12.2
-15.604	1.71731	13.6		-7.65287	0.7855	4.37		-7.30321	0.72695	9.18
-14.877	1.71731	17.3		-7.16755	0.7855	4.37		-6.83076	0.72695	4.59
-14.1501	1.71731	18.1		-6.68223	0.7855	5.83		-6.35831	0.72695	2.3
-13.4232	1.71731	15.1		-6.19692	0.7855	6.56		-5.88586	0.72695	1.53
-12.6963	1.71731	7.54		-5.7116	0.7855	7.29		-5.41341	0.72695	3.06
-11.9694	1.71731	5.28		-5.22628	0.7855	5.1		-4.94096	0.72695	5.36
-11.2425	1.71731	6.03		-4.74096	0.7855	5.83		-4.46851	0.72695	6.89
-10.5156	1.71731	11.3		-4.25564	0.7855	7.29		-3.99606	0.72695	10.7
-9.78873	1.71731	18.1		-3.77033	0.7855	6.56		-3.52361	0.72695	18.4
-9.06183	1.71731	18.1		-3.28501	0.7855	6.56		-3.05116	0.72695	17.6
-8.33492	1.71731	18.1		-2.79969	0.7855	5.1		-2.57871	0.72695	18.4
-7.60802	1.71731	18.1		-2.31437	0.7855	4.37		-2.10626	0.72695	15.3
-6.88112	1.71731	18.1		-1.82905	0.7855	4.37		-1.63381	0.72695	8.42
-6.15422	1.71731	18.1		-1.34374	0.7855	4.37		-1.16136	0.72695	6.89
-5.42731	1.71731	18.1		-0.85842	0.7855	5.83		-0.68891	0.72695	6.12
-4.70041	1.71731	18.1		-0.3731	0.7855	10.2		-0.21646	0.72695	6.89
-3.97351	1.71731	18.1		0.11222	0.7855	10.9		0.25599	0.72695	6.12
-3.24661	1.71731	18.1		0.59754	0.7855	5.1		0.72844	0.72695	6.12
-2.5197	1.71731	18.1		1.08286	0.7855	2.92		1.20089	0.72695	5.36
-1.7928	1.71731	18.1		1.56817	0.7855	1.46		1.67334	0.72695	4.59
-1.0659	1.71731	11.3		2.05349	0.7855	2.19		2.14579	0.72695	3.83
-0.33899	1.71731	6.03		2.53881	0.7855	4.37		2.61824	0.72695	3.06
0.38791	1.71731	3.77		3.02413	0.7855	6.56		3.09069	0.72695	0.765
1.11481	1.71731	2.26		3.50945	0.7855	12.4		3.56314	0.72695	0
1.84171	1.71731	1.51		3.99476	0.7855	17.5		4.03559	0.72695	1.53
2.56862	1.71731	3.02		4.48008	0.7855	17.5		4.50804	0.72695	6.12
3.29552	1.71731	9.05		4.9654	0.7855	17.5		4.98049	0.72695	11.5
4.02242	1.71731	18.1		5.45072	0.7855	17.5		5.45294	0.72695	15.3
4.74932	1.71731	18.1		5.93604	0.7855	17.5		5.92539	0.72695	18.4
-17.7847	1.9738	18.1		-9.10883	1.03908	13.8		-8.72056	0.97379	18.4
-17.0578	1.9738	15.1		-8.62351	1.03908	10.9		-8.24811	0.97379	17.6
-16.3309	1.9738	12.1		-8.13819	1.03908	8.02		-7.77566	0.97379	10.7
-15.604	1.9738	11.3		-7.65287	1.03908	5.83		-7.30321	0.97379	6.89
-14.877	1.9738	15.1		-7.16755	1.03908	5.83		-6.83076	0.97379	3.83
-14.1501	1.9738	18.1		-6.68223	1.03908	7.29		-6.35831	0.97379	2.3
-13.4232	1.9738	10.6		-6.19692	1.03908	10.2		-5.88586	0.97379	3.06
-12.6963	1.9738	6.79		-5.7116	1.03908	8.75		-5.41341	0.97379	5.36
-11.9694	1.9738	6.03		-5.22628	1.03908	5.83		-4.94096	0.97379	6.89
-11.2425	1.9738	9.05		-4.74096	1.03908	5.1		-4.46851	0.97379	10.7
-10.5156	1.9738	12.1		-4.25564	1.03908	6.56		-3.99606	0.97379	17.6
-9.78873	1.9738	15.1		-3.77033	1.03908	6.56		-3.52361	0.97379	18.4
-9.06183	1.9738	18.1		-3.28501	1.03908	5.1		-3.05116	0.97379	18.4
-8.33492	1.9738	18.1		-2.79969	1.03908	4.37		-2.57871	0.97379	17.6
-7.60802	1.9738	18.1		-2.31437	1.03908	3.64		-2.10626	0.97379	11.5
-6.88112	1.9738	18.1		-1.82905	1.03908	4.37		-1.63381	0.97379	6.89
-6.15422	1.9738	18.1		-1.34374	1.03908	4.37		-1.16136	0.97379	5.36
-5.42731	1.9738	18.1		-0.85842	1.03908	5.83		-0.68891	0.97379	6.12
-4.70041	1.9738	18.1		-0.3731	1.03908	10.9		-0.21646	0.97379	6.12
-3.97351	1.9738	18.1		0.11222	1.03908	12.4		0.25599	0.97379	5.36
-3.24661	1.9738	18.1		0.59754	1.03908	5.83		0.72844	0.97379	6.89
-2.5197	1.9738	18.1		1.08286	1.03908	2.92		1.20089	0.97379	6.12
-1.7928	1.9738	18.1		1.56817	1.03908	2.19		1.67334	0.97379	4.59
-1.0659	1.9738	11.3		2.05349	1.03908	2.92		2.14579	0.97379	3.83
-0.33899	1.9738	5.28		2.53881	1.03908	5.83		2.61824	0.97379	2.3
0.38791	1.9738	2.26		3.02413	1.03908	8.75		3.09069	0.97379	1.53
1.11481	1.9738	0.754		3.50945	1.03908	14.6		3.56314	0.97379	0.765
1.84171	1.9738	2.26		3.99476	1.03908	17.5		4.03559	0.97379	3.83
2.56862	1.9738	4.52		4.48008	1.03908	17.5		4.50804	0.97379	7.65
3.29552	1.9738	9.8		4.9654	1.03908	17.5		4.98049	0.97379	14.5
4.02242	1.9738	18.1		5.45072	1.03908	17.5		5.45294	0.97379	18.4
4.74932	1.9738	18.1		5.93604	1.03908	17.5		5.92539	0.97379	18.4
-17.7847	2.2303	18.1		-9.10883	1.29265	17.5		-8.72056	1.22063	18.4
-17.0578	2.2303	15.1		-8.62351	1.29265	12.4		-8.24811	1.22063	18.4
-16.3309	2.2303	11.3		-8.13819	1.29265	9.47		-7.77566	1.22063	9.18
-15.604	2.2303	8.29		-7.65287	1.29265	8.75		-7.30321	1.22063	6.12
-14.877	2.2303	9.8		-7.16755	1.29265	6.56		-6.83076	1.22063	4.59
-14.1501	2.2303	18.1		-6.68223	1.29265	7.29		-6.35831	1.22063	3.83
-13.4232	2.2303	10.6		-6.19692	1.29265	11.7		-5.88586	1.22063	4.59
-12.6963	2.2303	6.79		-5.7116	1.29265	10.2		-5.41341	1.22063	7.65
-11.9694	2.2303	5.28		-5.22628	1.29265	6.56		-4.94096	1.22063	8.42
-11.2425	2.2303	9.8		-4.74096	1.29265	5.1		-4.46851	1.22063	11.5
-10.5156	2.2303	11.3		-4.25564	1.29265	5.1		-3.99606	1.22063	18.4
-9.78873	2.2303	10.6		-3.77033	1.29265	5.1		-3.52361	1.22063	18.4
-9.06183	2.2303	13.6		-3.28501	1.29265	3.64		-3.05116	1.22063	18.4
-8.33492	2.2303	18.1		-2.79969	1.29265	3.64		-2.57871	1.22063	18.4
-7.60802	2.2303	18.1		-2.31437	1.29265	4.37		-2.10626	1.22063	9.18
-6.88112	2.2303	18.1		-1.82905	1.29265	3.64		-1.63381	1.22063	6.89
-6.15422	2.2303	18.1		-1.34374	1.29265	4.37		-1.16136	1.22063	4.59
-5.42731	2.2303	18.1		-0.85842	1.29265	6.56		-0.68891	1.22063	6.89
-4.70041	2.2303	18.1		-0.3731	1.29265	10.2		-0.21646	1.22063	6.12
-3.97351	2.2303	18.1		0.11222	1.29265	9.47		0.25599	1.22063	6.89
-3.24661	2.2303	18.1		0.59754	1.29265	5.1		0.72844	1.22063	8.42
-2.5197	2.2303	18.1		1.08286	1.29265	1.46		1.20089	1.22063	6.12
-1.7928	2.2303	18.1		1.56817	1.29265	2.19		1.67334	1.22063	4.59
-1.0659	2.2303	11.3		2.05349	1.29265	2.92		2.14579	1.22063	3.83
-0.33899	2.2303	4.52		2.53881	1.29265	6.56		2.61824	1.22063	3.83
0.38791	2.2303	0.754		3.02413	1.29265	12.4		3.09069	1.22063	2.3
1.11481	2.2303	0		3.50945	1.29265	16.8		3.56314	1.22063	3.06
1.84171	2.2303	2.26		3.99476	1.29265	17.5		4.03559	1.22063	5.36
2.56862	2.2303	6.03		4.48008	1.29265	17.5		4.50804	1.22063	10.7
3.29552	2.2303	11.3		4.9654	1.29265	17.5		4.98049	1.22063	18.4
4.02242	2.2303	18.1		5.45072	1.29265	17.5		5.45294	1.22063	18.4
4.74932	2.2303	18.1		5.93604	1.29265	17.5		5.92539	1.22063	18.4
-17.7847	2.48679	18.1		-9.10883	1.54623	17.5		-8.72056	1.46746	18.4
-17.0578	2.48679	14.3		-8.62351	1.54623	17.5		-8.24811	1.46746	15.3
-16.3309	2.48679	9.8		-8.13819	1.54623	16.8		-7.77566	1.46746	9.18
-15.604	2.48679	7.54		-7.65287	1.54623	12.4		-7.30321	1.46746	7.65
-14.877	2.48679	11.3		-7.16755	1.54623	9.47		-6.83076	1.46746	6.12
-14.1501	2.48679	12.1		-6.68223	1.54623	8.02		-6.35831	1.46746	5.36
-13.4232	2.48679	9.05		-6.19692	1.54623	12.4		-5.88586	1.46746	8.42
-12.6963	2.48679	7.54		-5.7116	1.54623	12.4		-5.41341	1.46746	7.65
-11.9694	2.48679	6.79		-5.22628	1.54623	8.02		-4.94096	1.46746	8.42
-11.2425	2.48679	12.8		-4.74096	1.54623	5.1		-4.46851	1.46746	12.2
-10.5156	2.48679	12.8		-4.25564	1.54623	5.1		-3.99606	1.46746	15.3
-9.78873	2.48679	17.3		-3.77033	1.54623	4.37		-3.52361	1.46746	18.4
-9.06183	2.48679	18.1		-3.28501	1.54623	4.37		-3.05116	1.46746	18.4
-8.33492	2.48679	18.1		-2.79969	1.54623	4.37		-2.57871	1.46746	13
-7.60802	2.48679	18.1		-2.31437	1.54623	4.37		-2.10626	1.46746	8.42
-6.88112	2.48679	18.1		-1.82905	1.54623	5.1		-1.63381	1.46746	6.12
-6.15422	2.48679	18.1		-1.34374	1.54623	5.83		-1.16136	1.46746	4.59
-5.42731	2.48679	18.1		-0.85842	1.54623	7.29		-0.68891	1.46746	6.12
-4.70041	2.48679	18.1		-0.3731	1.54623	9.47		-0.21646	1.46746	6.89
-3.97351	2.48679	18.1		0.11222	1.54623	8.75		0.25599	1.46746	8.42
-3.24661	2.48679	18.1		0.59754	1.54623	3.64		0.72844	1.46746	9.95
-2.5197	2.48679	18.1		1.08286	1.54623	0.729		1.20089	1.46746	5.36
-1.7928	2.48679	18.1		1.56817	1.54623	0.729		1.67334	1.46746	5.36
-1.0659	2.48679	11.3		2.05349	1.54623	2.92		2.14579	1.46746	5.36
-0.33899	2.48679	3.77		2.53881	1.54623	6.56		2.61824	1.46746	4.59
0.38791	2.48679	0.754		3.02413	1.54623	16.8		3.09069	1.46746	4.59
1.11481	2.48679	0		3.50945	1.54623	17.5		3.56314	1.46746	6.89
1.84171	2.48679	2.26		3.99476	1.54623	17.5		4.03559	1.46746	9.18
2.56862	2.48679	6.03		4.48008	1.54623	17.5		4.50804	1.46746	15.3
3.29552	2.48679	12.1		4.9654	1.54623	17.5		4.98049	1.46746	18.4
4.02242	2.48679	18.1		5.45072	1.54623	17.5		5.45294	1.46746	18.4
4.74932	2.48679	18.1		5.93604	1.54623	17.5		5.92539	1.46746	18.4
-17.7847	2.74328	18.1		-9.10883	1.7998	17.5		-8.72056	1.7143	15.3
-17.0578	2.74328	15.1		-8.62351	1.7998	17.5		-8.24811	1.7143	13.8
-16.3309	2.74328	12.8		-8.13819	1.7998	17.5		-7.77566	1.7143	14.5
-15.604	2.74328	9.8		-7.65287	1.7998	17.5		-7.30321	1.7143	9.95
-14.877	2.74328	11.3		-7.16755	1.7998	10.9		-6.83076	1.7143	8.42
-14.1501	2.74328	9.8		-6.68223	1.7998	8.02		-6.35831	1.7143	9.18
-13.4232	2.74328	8.29		-6.19692	1.7998	12.4		-5.88586	1.7143	10.7
-12.6963	2.74328	7.54		-5.7116	1.7998	17.5		-5.41341	1.7143	8.42
-11.9694	2.74328	11.3		-5.22628	1.7998	10.9		-4.94096	1.7143	9.18
-11.2425	2.74328	13.6		-4.74096	1.7998	6.56		-4.46851	1.7143	12.2
-10.5156	2.74328	18.1		-4.25564	1.7998	5.83		-3.99606	1.7143	18.4
-9.78873	2.74328	18.1		-3.77033	1.7998	5.1		-3.52361	1.7143	18.4
-9.06183	2.74328	18.1		-3.28501	1.7998	4.37		-3.05116	1.7143	18.4
-8.33492	2.74328	18.1		-2.79969	1.7998	5.1		-2.57871	1.7143	12.2
-7.60802	2.74328	18.1		-2.31437	1.7998	5.1		-2.10626	1.7143	7.65
-6.88112	2.74328	18.1		-1.82905	1.7998	5.83		-1.63381	1.7143	6.12
-6.15422	2.74328	18.1		-1.34374	1.7998	6.56		-1.16136	1.7143	5.36
-5.42731	2.74328	18.1		-0.85842	1.7998	9.47		-0.68891	1.7143	6.89
-4.70041	2.74328	18.1		-0.3731	1.7998	11.7		-0.21646	1.7143	10.7
-3.97351	2.74328	18.1		0.11222	1.7998	8.75		0.25599	1.7143	15.3
-3.24661	2.74328	18.1		0.59754	1.7998	5.1		0.72844	1.7143	8.42
-2.5197	2.74328	18.1		1.08286	1.7998	1.46		1.20089	1.7143	5.36
-1.7928	2.74328	18.1		1.56817	1.7998	1.46		1.67334	1.7143	6.12
-1.0659	2.74328	11.3		2.05349	1.7998	2.92		2.14579	1.7143	7.65
-0.33899	2.74328	3.77		2.53881	1.7998	7.29		2.61824	1.7143	6.89
0.38791	2.74328	0.754		3.02413	1.7998	9.47		3.09069	1.7143	6.89
1.11481	2.74328	0.754		3.50945	1.7998	17.5		3.56314	1.7143	9.95
1.84171	2.74328	3.77		3.99476	1.7998	17.5		4.03559	1.7143	17.6
2.56862	2.74328	7.54		4.48008	1.7998	17.5		4.50804	1.7143	17.6
3.29552	2.74328	11.3		4.9654	1.7998	17.5		4.98049	1.7143	18.4
4.02242	2.74328	18.1		5.45072	1.7998	17.5		5.45294	1.7143	18.4
4.74932	2.74328	18.1		5.93604	1.7998	17.5		5.92539	1.7143	18.4
-17.7847	2.99977	18.1		-9.10883	2.05338	17.5		-8.72056	1.96114	18.4
-17.0578	2.99977	18.1		-8.62351	2.05338	17.5		-8.24811	1.96114	13.8
-16.3309	2.99977	14.3		-8.13819	2.05338	17.5		-7.77566	1.96114	14.5
-15.604	2.99977	14.3		-7.65287	2.05338	17.5		-7.30321	1.96114	11.5
-14.877	2.99977	12.8		-7.16755	2.05338	17.5		-6.83076	1.96114	10.7
-14.1501	2.99977	9.05		-6.68223	2.05338	13.1		-6.35831	1.96114	11.5
-13.4232	2.99977	8.29		-6.19692	2.05338	14.6		-5.88586	1.96114	13
-12.6963	2.99977	9.8		-5.7116	2.05338	17.5		-5.41341	1.96114	10.7
-11.9694	2.99977	14.3		-5.22628	2.05338	10.2		-4.94096	1.96114	11.5
-11.2425	2.99977	18.1		-4.74096	2.05338	8.02		-4.46851	1.96114	18.4
-10.5156	2.99977	18.1		-4.25564	2.05338	6.56		-3.99606	1.96114	18.4
-9.78873	2.99977	18.1		-3.77033	2.05338	6.56		-3.52361	1.96114	18.4
-9.06183	2.99977	18.1		-3.28501	2.05338	5.83		-3.05116	1.96114	18.4
-8.33492	2.99977	18.1		-2.79969	2.05338	5.83		-2.57871	1.96114	17.6
-7.60802	2.99977	18.1		-2.31437	2.05338	7.29		-2.10626	1.96114	8.42
-6.88112	2.99977	18.1		-1.82905	2.05338	7.29		-1.63381	1.96114	6.89
-6.15422	2.99977	18.1		-1.34374	2.05338	10.2		-1.16136	1.96114	6.12
-5.42731	2.99977	18.1		-0.85842	2.05338	16.8		-0.68891	1.96114	9.95
-4.70041	2.99977	18.1		-0.3731	2.05338	11.7		-0.21646	1.96114	13
-3.97351	2.99977	18.1		0.11222	2.05338	9.47		0.25599	1.96114	13.8
-3.24661	2.99977	18.1		0.59754	2.05338	6.56		0.72844	1.96114	7.65
-2.5197	2.99977	18.1		1.08286	2.05338	3.64		1.20089	1.96114	6.12
-1.7928	2.99977	18.1		1.56817	2.05338	2.92		1.67334	1.96114	7.65
-1.0659	2.99977	12.8		2.05349	2.05338	5.83		2.14579	1.96114	9.18
-0.33899	2.99977	4.52		2.53881	2.05338	8.75		2.61824	1.96114	10.7
0.38791	2.99977	1.51		3.02413	2.05338	12.4		3.09069	1.96114	12.2
1.11481	2.99977	2.26		3.50945	2.05338	16.8		3.56314	1.96114	14.5
1.84171	2.99977	4.52		3.99476	2.05338	17.5		4.03559	1.96114	18.4
2.56862	2.99977	9.8		4.48008	2.05338	17.5		4.50804	1.96114	18.4
3.29552	2.99977	15.1		4.9654	2.05338	17.5		4.98049	1.96114	18.4
4.02242	2.99977	18.1		5.45072	2.05338	17.5		5.45294	1.96114	18.4
4.74932	2.99977	18.1		5.93604	2.05338	17.5		5.92539	1.96114	18.4
-17.7847	3.25626	18.1		-9.10883	2.30695	17.5		-8.72056	2.20798	18.4
-17.0578	3.25626	18.1		-8.62351	2.30695	17.5		-8.24811	2.20798	18.4
-16.3309	3.25626	17.3		-8.13819	2.30695	17.5		-7.77566	2.20798	17.6
-15.604	3.25626	18.1		-7.65287	2.30695	17.5		-7.30321	2.20798	17.6
-14.877	3.25626	18.1		-7.16755	2.30695	17.5		-6.83076	2.20798	17.6
-14.1501	3.25626	12.1		-6.68223	2.30695	16.8		-6.35831	2.20798	17.6
-13.4232	3.25626	11.3		-6.19692	2.30695	17.5		-5.88586	2.20798	17.6
-12.6963	3.25626	12.8		-5.7116	2.30695	17.5		-5.41341	2.20798	15.3
-11.9694	3.25626	17.3		-5.22628	2.30695	16.8		-4.94096	2.20798	18.4
-11.2425	3.25626	18.1		-4.74096	2.30695	10.9		-4.46851	2.20798	18.4
-10.5156	3.25626	18.1		-4.25564	2.30695	8.02		-3.99606	2.20798	18.4
-9.78873	3.25626	18.1		-3.77033	2.30695	10.9		-3.52361	2.20798	18.4
-9.06183	3.25626	18.1		-3.28501	2.30695	9.47		-3.05116	2.20798	18.4
-8.33492	3.25626	18.1		-2.79969	2.30695	8.02		-2.57871	2.20798	15.3
-7.60802	3.25626	18.1		-2.31437	2.30695	8.75		-2.10626	2.20798	11.5
-6.88112	3.25626	18.1		-1.82905	2.30695	14.6		-1.63381	2.20798	8.42
-6.15422	3.25626	18.1		-1.34374	2.30695	14.6		-1.16136	2.20798	8.42
-5.42731	3.25626	18.1		-0.85842	2.30695	17.5		-0.68891	2.20798	12.2
-4.70041	3.25626	18.1		-0.3731	2.30695	17.5		-0.21646	2.20798	18.4
-3.97351	3.25626	18.1		0.11222	2.30695	13.1		0.25599	2.20798	18.4
-3.24661	3.25626	18.1		0.59754	2.30695	9.47		0.72844	2.20798	9.95
-2.5197	3.25626	18.1		1.08286	2.30695	7.29		1.20089	2.20798	8.42
-1.7928	3.25626	18.1		1.56817	2.30695	5.83		1.67334	2.20798	12.2
-1.0659	3.25626	18.1		2.05349	2.30695	8.75		2.14579	2.20798	13.8
-0.33899	3.25626	7.54		2.53881	2.30695	10.2		2.61824	2.20798	14.5
0.38791	3.25626	3.77		3.02413	2.30695	14.6		3.09069	2.20798	17.6
1.11481	3.25626	3.77		3.50945	2.30695	16.8		3.56314	2.20798	18.4
1.84171	3.25626	7.54		3.99476	2.30695	17.5		4.03559	2.20798	18.4
2.56862	3.25626	15.1		4.48008	2.30695	17.5		4.50804	2.20798	18.4
3.29552	3.25626	18.1		4.9654	2.30695	17.5		4.98049	2.20798	18.4
4.02242	3.25626	18.1		5.45072	2.30695	17.5		5.45294	2.20798	18.4
4.74932	3.25626	18.1		5.93604	2.30695	17.5		5.92539	2.20798	18.4
-17.7847	3.51276	18.1		-9.10883	2.56053	17.5		-8.72056	2.45481	18.4
-17.0578	3.51276	18.1		-8.62351	2.56053	17.5		-8.24811	2.45481	18.4
-16.3309	3.51276	18.1		-8.13819	2.56053	17.5		-7.77566	2.45481	18.4
-15.604	3.51276	18.1		-7.65287	2.56053	17.5		-7.30321	2.45481	18.4
-14.877	3.51276	18.1		-7.16755	2.56053	17.5		-6.83076	2.45481	18.4
-14.1501	3.51276	14.3		-6.68223	2.56053	17.5		-6.35831	2.45481	17.6
-13.4232	3.51276	15.1		-6.19692	2.56053	17.5		-5.88586	2.45481	13
-12.6963	3.51276	18.1		-5.7116	2.56053	17.5		-5.41341	2.45481	15.3
-11.9694	3.51276	18.1		-5.22628	2.56053	17.5		-4.94096	2.45481	18.4
-11.2425	3.51276	18.1		-4.74096	2.56053	17.5		-4.46851	2.45481	18.4
-10.5156	3.51276	18.1		-4.25564	2.56053	13.8		-3.99606	2.45481	18.4
-9.78873	3.51276	18.1		-3.77033	2.56053	14.6		-3.52361	2.45481	18.4
-9.06183	3.51276	18.1		-3.28501	2.56053	17.5		-3.05116	2.45481	18.4
-8.33492	3.51276	18.1		-2.79969	2.56053	17.5		-2.57871	2.45481	18.4
-7.60802	3.51276	18.1		-2.31437	2.56053	11.7		-2.10626	2.45481	13
-6.88112	3.51276	18.1		-1.82905	2.56053	17.5		-1.63381	2.45481	10.7
-6.15422	3.51276	18.1		-1.34374	2.56053	17.5		-1.16136	2.45481	13
-5.42731	3.51276	18.1		-0.85842	2.56053	17.5		-0.68891	2.45481	18.4
-4.70041	3.51276	18.1		-0.3731	2.56053	17.5		-0.21646	2.45481	18.4
-3.97351	3.51276	18.1		0.11222	2.56053	17.5		0.25599	2.45481	17.6
-3.24661	3.51276	18.1		0.59754	2.56053	17.5		0.72844	2.45481	13
-2.5197	3.51276	18.1		1.08286	2.56053	11.7		1.20089	2.45481	13
-1.7928	3.51276	18.1		1.56817	2.56053	12.4		1.67334	2.45481	17.6
-1.0659	3.51276	18.1		2.05349	2.56053	17.5		2.14579	2.45481	18.4
-0.33899	3.51276	12.8		2.53881	2.56053	17.5		2.61824	2.45481	18.4
0.38791	3.51276	9.8		3.02413	2.56053	17.5		3.09069	2.45481	18.4
1.11481	3.51276	9.05		3.50945	2.56053	17.5		3.56314	2.45481	18.4
1.84171	3.51276	9.8		3.99476	2.56053	17.5		4.03559	2.45481	18.4
2.56862	3.51276	18.1		4.48008	2.56053	17.5		4.50804	2.45481	18.4
3.29552	3.51276	18.1		4.9654	2.56053	17.5		4.98049	2.45481	18.4
4.02242	3.51276	18.1		5.45072	2.56053	17.5		5.45294	2.45481	18.4
4.74932	3.51276	18.1		5.93604	2.56053	17.5		5.92539	2.45481	18.4
-17.7847	3.76925	18.1		-9.10883	2.8141	17.5		-8.72056	2.70165	18.4
-17.0578	3.76925	18.1		-8.62351	2.8141	17.5		-8.24811	2.70165	18.4
-16.3309	3.76925	18.1		-8.13819	2.8141	17.5		-7.77566	2.70165	18.4
-15.604	3.76925	18.1		-7.65287	2.8141	17.5		-7.30321	2.70165	18.4
-14.877	3.76925	18.1		-7.16755	2.8141	17.5		-6.83076	2.70165	18.4
-14.1501	3.76925	18.1		-6.68223	2.8141	17.5		-6.35831	2.70165	18.4
-13.4232	3.76925	18.1		-6.19692	2.8141	17.5		-5.88586	2.70165	17.6
-12.6963	3.76925	18.1		-5.7116	2.8141	17.5		-5.41341	2.70165	17.6
-11.9694	3.76925	18.1		-5.22628	2.8141	17.5		-4.94096	2.70165	18.4
-11.2425	3.76925	18.1		-4.74096	2.8141	17.5		-4.46851	2.70165	18.4
-10.5156	3.76925	18.1		-4.25564	2.8141	17.5		-3.99606	2.70165	18.4
-9.78873	3.76925	18.1		-3.77033	2.8141	16.8		-3.52361	2.70165	18.4
-9.06183	3.76925	18.1		-3.28501	2.8141	17.5		-3.05116	2.70165	18.4
-8.33492	3.76925	18.1		-2.79969	2.8141	16.8		-2.57871	2.70165	18.4
-7.60802	3.76925	18.1		-2.31437	2.8141	17.5		-2.10626	2.70165	18.4
-6.88112	3.76925	18.1		-1.82905	2.8141	17.5		-1.63381	2.70165	17.6
-6.15422	3.76925	18.1		-1.34374	2.8141	17.5		-1.16136	2.70165	18.4
-5.42731	3.76925	18.1		-0.85842	2.8141	17.5		-0.68891	2.70165	18.4
-4.70041	3.76925	18.1		-0.3731	2.8141	17.5		-0.21646	2.70165	18.4
-3.97351	3.76925	18.1		0.11222	2.8141	17.5		0.25599	2.70165	18.4
-3.24661	3.76925	18.1		0.59754	2.8141	17.5		0.72844	2.70165	18.4
-2.5197	3.76925	18.1		1.08286	2.8141	17.5		1.20089	2.70165	15.3
-1.7928	3.76925	18.1		1.56817	2.8141	17.5		1.67334	2.70165	18.4
-1.0659	3.76925	18.1		2.05349	2.8141	17.5		2.14579	2.70165	18.4
-0.33899	3.76925	18.1		2.53881	2.8141	17.5		2.61824	2.70165	18.4
0.38791	3.76925	15.1		3.02413	2.8141	17.5		3.09069	2.70165	18.4
1.11481	3.76925	17.3		3.50945	2.8141	17.5		3.56314	2.70165	18.4
1.84171	3.76925	18.1		3.99476	2.8141	17.5		4.03559	2.70165	18.4
2.56862	3.76925	18.1		4.48008	2.8141	17.5		4.50804	2.70165	18.4
3.29552	3.76925	18.1		4.9654	2.8141	17.5		4.98049	2.70165	18.4
4.02242	3.76925	18.1		5.45072	2.8141	17.5		5.45294	2.70165	18.4
4.74932	3.76925	18.1		5.93604	2.8141	17.5		5.92539	2.70165	18.4

## Sheet: Fig3-CDE
Replicate 1				Replicate 2				Replicate 3
PC1	PC2	EL		PC1	PC2	EL		PC1	PC2	EL
-5.67515	-4.11872	17.8		-10.7973	-5.79069	20		-9.53124	-4.77318	17.8
-5.19368	-4.11872	17.8		-10.4733	-5.79069	20		-9.22531	-4.77318	17.8
-4.7122	-4.11872	17.8		-10.1494	-5.79069	20		-8.91938	-4.77318	17.8
-4.23072	-4.11872	17.8		-9.82548	-5.79069	20		-8.61346	-4.77318	17.8
-3.74925	-4.11872	17.8		-9.50155	-5.79069	20		-8.30753	-4.77318	17.1
-3.26777	-4.11872	17.8		-9.17762	-5.79069	20		-8.00161	-4.77318	17.1
-2.7863	-4.11872	17.8		-8.85369	-5.79069	20		-7.69568	-4.77318	17.1
-2.30482	-4.11872	17.8		-8.52977	-5.79069	20		-7.38975	-4.77318	17.8
-1.82334	-4.11872	17.8		-8.20584	-5.79069	20		-7.08383	-4.77318	17.8
-1.34187	-4.11872	17.8		-7.88191	-5.79069	20		-6.7779	-4.77318	17.8
-0.86039	-4.11872	17.8		-7.55798	-5.79069	20		-6.47197	-4.77318	17.8
-0.37892	-4.11872	17.8		-7.23405	-5.79069	20		-6.16605	-4.77318	17.8
0.10256	-4.11872	17.8		-6.91012	-5.79069	19.2		-5.86012	-4.77318	17.8
0.58404	-4.11872	17.8		-6.58619	-5.79069	19.2		-5.55419	-4.77318	17.8
1.06551	-4.11872	17.8		-6.26226	-5.79069	17.5		-5.24827	-4.77318	17.8
1.54699	-4.11872	17.8		-5.93833	-5.79069	20		-4.94234	-4.77318	17.8
2.02847	-4.11872	17.8		-5.61441	-5.79069	20		-4.63642	-4.77318	17.8
2.50994	-4.11872	17.8		-5.29048	-5.79069	20		-4.33049	-4.77318	17.8
2.99142	-4.11872	17.8		-4.96655	-5.79069	20		-4.02456	-4.77318	17.8
3.47289	-4.11872	17.8		-4.64262	-5.79069	20		-3.71864	-4.77318	17.8
3.95437	-4.11872	17.8		-4.31869	-5.79069	20		-3.41271	-4.77318	17.8
4.43585	-4.11872	17.1		-3.99476	-5.79069	20		-3.10678	-4.77318	17.8
4.91732	-4.11872	17.1		-3.67083	-5.79069	20		-2.80086	-4.77318	17.8
5.3988	-4.11872	17.8		-3.3469	-5.79069	20		-2.49493	-4.77318	17.8
5.88027	-4.11872	17.8		-3.02297	-5.79069	20		-2.189	-4.77318	17.8
6.36175	-4.11872	17.8		-2.69905	-5.79069	20		-1.88308	-4.77318	17.8
6.84323	-4.11872	17.8		-2.37512	-5.79069	20		-1.57715	-4.77318	17.8
7.3247	-4.11872	17.8		-2.05119	-5.79069	20		-1.27122	-4.77318	17.8
7.80618	-4.11872	17.8		-1.72726	-5.79069	20		-0.9653	-4.77318	17.8
8.28765	-4.11872	17.8		-1.40333	-5.79069	20		-0.65937	-4.77318	17.8
8.76913	-4.11872	17.8		-1.0794	-5.79069	20		-0.35345	-4.77318	17.8
9.25061	-4.11872	17.8		-0.75547	-5.79069	20		-0.04752	-4.77318	17.8
-5.67515	-3.88506	17.8		-10.7973	-5.55493	20		-9.53124	-4.56115	17.8
-5.19368	-3.88506	17.8		-10.4733	-5.55493	20		-9.22531	-4.56115	17.8
-4.7122	-3.88506	17.8		-10.1494	-5.55493	20		-8.91938	-4.56115	17.8
-4.23072	-3.88506	17.8		-9.82548	-5.55493	20		-8.61346	-4.56115	17.8
-3.74925	-3.88506	17.8		-9.50155	-5.55493	20		-8.30753	-4.56115	13.4
-3.26777	-3.88506	17.8		-9.17762	-5.55493	20		-8.00161	-4.56115	12.6
-2.7863	-3.88506	17.8		-8.85369	-5.55493	20		-7.69568	-4.56115	14.9
-2.30482	-3.88506	17.8		-8.52977	-5.55493	20		-7.38975	-4.56115	17.1
-1.82334	-3.88506	17.8		-8.20584	-5.55493	20		-7.08383	-4.56115	14.9
-1.34187	-3.88506	17.8		-7.88191	-5.55493	20		-6.7779	-4.56115	17.1
-0.86039	-3.88506	17.8		-7.55798	-5.55493	20		-6.47197	-4.56115	17.8
-0.37892	-3.88506	17.8		-7.23405	-5.55493	20		-6.16605	-4.56115	17.8
0.10256	-3.88506	17.8		-6.91012	-5.55493	20		-5.86012	-4.56115	17.8
0.58404	-3.88506	17.8		-6.58619	-5.55493	20		-5.55419	-4.56115	17.8
1.06551	-3.88506	17.8		-6.26226	-5.55493	16.7		-5.24827	-4.56115	17.8
1.54699	-3.88506	17.8		-5.93833	-5.55493	15.8		-4.94234	-4.56115	17.8
2.02847	-3.88506	17.8		-5.61441	-5.55493	19.2		-4.63642	-4.56115	17.8
2.50994	-3.88506	17.8		-5.29048	-5.55493	20		-4.33049	-4.56115	17.8
2.99142	-3.88506	17.8		-4.96655	-5.55493	20		-4.02456	-4.56115	17.8
3.47289	-3.88506	17.8		-4.64262	-5.55493	20		-3.71864	-4.56115	17.8
3.95437	-3.88506	17.8		-4.31869	-5.55493	20		-3.41271	-4.56115	17.8
4.43585	-3.88506	11.2		-3.99476	-5.55493	20		-3.10678	-4.56115	17.8
4.91732	-3.88506	14.1		-3.67083	-5.55493	20		-2.80086	-4.56115	17.8
5.3988	-3.88506	17.1		-3.3469	-5.55493	20		-2.49493	-4.56115	17.8
5.88027	-3.88506	17.8		-3.02297	-5.55493	20		-2.189	-4.56115	17.8
6.36175	-3.88506	17.8		-2.69905	-5.55493	20		-1.88308	-4.56115	17.8
6.84323	-3.88506	17.8		-2.37512	-5.55493	20		-1.57715	-4.56115	17.8
7.3247	-3.88506	17.8		-2.05119	-5.55493	20		-1.27122	-4.56115	17.8
7.80618	-3.88506	17.8		-1.72726	-5.55493	20		-0.9653	-4.56115	17.8
8.28765	-3.88506	17.8		-1.40333	-5.55493	20		-0.65937	-4.56115	17.8
8.76913	-3.88506	17.8		-1.0794	-5.55493	20		-0.35345	-4.56115	17.8
9.25061	-3.88506	17.8		-0.75547	-5.55493	20		-0.04752	-4.56115	17.8
-5.67515	-3.65139	17.8		-10.7973	-5.31916	20		-9.53124	-4.34912	17.8
-5.19368	-3.65139	17.8		-10.4733	-5.31916	20		-9.22531	-4.34912	17.8
-4.7122	-3.65139	17.8		-10.1494	-5.31916	20		-8.91938	-4.34912	17.8
-4.23072	-3.65139	17.8		-9.82548	-5.31916	20		-8.61346	-4.34912	17.8
-3.74925	-3.65139	17.8		-9.50155	-5.31916	20		-8.30753	-4.34912	13.4
-3.26777	-3.65139	17.8		-9.17762	-5.31916	20		-8.00161	-4.34912	11.9
-2.7863	-3.65139	17.8		-8.85369	-5.31916	20		-7.69568	-4.34912	11.1
-2.30482	-3.65139	17.8		-8.52977	-5.31916	20		-7.38975	-4.34912	11.9
-1.82334	-3.65139	17.8		-8.20584	-5.31916	20		-7.08383	-4.34912	13.4
-1.34187	-3.65139	17.8		-7.88191	-5.31916	20		-6.7779	-4.34912	17.8
-0.86039	-3.65139	17.8		-7.55798	-5.31916	20		-6.47197	-4.34912	17.1
-0.37892	-3.65139	17.8		-7.23405	-5.31916	19.2		-6.16605	-4.34912	17.1
0.10256	-3.65139	17.8		-6.91012	-5.31916	15.8		-5.86012	-4.34912	17.8
0.58404	-3.65139	17.8		-6.58619	-5.31916	17.5		-5.55419	-4.34912	17.8
1.06551	-3.65139	17.8		-6.26226	-5.31916	16.7		-5.24827	-4.34912	17.8
1.54699	-3.65139	17.8		-5.93833	-5.31916	13.3		-4.94234	-4.34912	17.8
2.02847	-3.65139	17.8		-5.61441	-5.31916	14.2		-4.63642	-4.34912	17.8
2.50994	-3.65139	17.8		-5.29048	-5.31916	20		-4.33049	-4.34912	17.8
2.99142	-3.65139	17.8		-4.96655	-5.31916	20		-4.02456	-4.34912	17.8
3.47289	-3.65139	14.9		-4.64262	-5.31916	20		-3.71864	-4.34912	17.8
3.95437	-3.65139	12.6		-4.31869	-5.31916	20		-3.41271	-4.34912	17.8
4.43585	-3.65139	11.2		-3.99476	-5.31916	20		-3.10678	-4.34912	17.8
4.91732	-3.65139	11.2		-3.67083	-5.31916	20		-2.80086	-4.34912	17.8
5.3988	-3.65139	17.1		-3.3469	-5.31916	20		-2.49493	-4.34912	17.8
5.88027	-3.65139	17.1		-3.02297	-5.31916	20		-2.189	-4.34912	17.8
6.36175	-3.65139	17.8		-2.69905	-5.31916	20		-1.88308	-4.34912	17.8
6.84323	-3.65139	17.8		-2.37512	-5.31916	20		-1.57715	-4.34912	17.8
7.3247	-3.65139	17.8		-2.05119	-5.31916	20		-1.27122	-4.34912	17.8
7.80618	-3.65139	17.8		-1.72726	-5.31916	20		-0.9653	-4.34912	17.8
8.28765	-3.65139	17.8		-1.40333	-5.31916	20		-0.65937	-4.34912	17.8
8.76913	-3.65139	17.8		-1.0794	-5.31916	20		-0.35345	-4.34912	17.8
9.25061	-3.65139	17.8		-0.75547	-5.31916	20		-0.04752	-4.34912	17.8
-5.67515	-3.41772	17.8		-10.7973	-5.0834	20		-9.53124	-4.13709	17.8
-5.19368	-3.41772	17.8		-10.4733	-5.0834	20		-9.22531	-4.13709	17.8
-4.7122	-3.41772	17.8		-10.1494	-5.0834	20		-8.91938	-4.13709	17.8
-4.23072	-3.41772	17.8		-9.82548	-5.0834	20		-8.61346	-4.13709	17.8
-3.74925	-3.41772	17.8		-9.50155	-5.0834	20		-8.30753	-4.13709	14.9
-3.26777	-3.41772	17.8		-9.17762	-5.0834	19.2		-8.00161	-4.13709	12.6
-2.7863	-3.41772	17.8		-8.85369	-5.0834	20		-7.69568	-4.13709	10.4
-2.30482	-3.41772	17.8		-8.52977	-5.0834	20		-7.38975	-4.13709	11.1
-1.82334	-3.41772	17.8		-8.20584	-5.0834	20		-7.08383	-4.13709	11.1
-1.34187	-3.41772	17.8		-7.88191	-5.0834	20		-6.7779	-4.13709	12.6
-0.86039	-3.41772	17.8		-7.55798	-5.0834	20		-6.47197	-4.13709	14.9
-0.37892	-3.41772	17.8		-7.23405	-5.0834	20		-6.16605	-4.13709	17.8
0.10256	-3.41772	17.8		-6.91012	-5.0834	19.2		-5.86012	-4.13709	17.8
0.58404	-3.41772	17.8		-6.58619	-5.0834	15		-5.55419	-4.13709	17.8
1.06551	-3.41772	17.8		-6.26226	-5.0834	12.5		-5.24827	-4.13709	17.8
1.54699	-3.41772	17.8		-5.93833	-5.0834	11.7		-4.94234	-4.13709	17.8
2.02847	-3.41772	17.8		-5.61441	-5.0834	12.5		-4.63642	-4.13709	17.8
2.50994	-3.41772	17.8		-5.29048	-5.0834	12.5		-4.33049	-4.13709	17.8
2.99142	-3.41772	14.9		-4.96655	-5.0834	15		-4.02456	-4.13709	17.8
3.47289	-3.41772	17.1		-4.64262	-5.0834	20		-3.71864	-4.13709	17.8
3.95437	-3.41772	10.4		-4.31869	-5.0834	20		-3.41271	-4.13709	17.8
4.43585	-3.41772	10.4		-3.99476	-5.0834	20		-3.10678	-4.13709	17.8
4.91732	-3.41772	10.4		-3.67083	-5.0834	20		-2.80086	-4.13709	17.8
5.3988	-3.41772	11.2		-3.3469	-5.0834	20		-2.49493	-4.13709	17.8
5.88027	-3.41772	12.6		-3.02297	-5.0834	20		-2.189	-4.13709	17.8
6.36175	-3.41772	17.1		-2.69905	-5.0834	20		-1.88308	-4.13709	17.8
6.84323	-3.41772	17.8		-2.37512	-5.0834	20		-1.57715	-4.13709	17.8
7.3247	-3.41772	17.8		-2.05119	-5.0834	20		-1.27122	-4.13709	17.8
7.80618	-3.41772	17.8		-1.72726	-5.0834	20		-0.9653	-4.13709	17.8
8.28765	-3.41772	17.8		-1.40333	-5.0834	20		-0.65937	-4.13709	17.8
8.76913	-3.41772	17.8		-1.0794	-5.0834	20		-0.35345	-4.13709	17.8
9.25061	-3.41772	17.8		-0.75547	-5.0834	20		-0.04752	-4.13709	17.8
-5.67515	-3.18405	17.8		-10.7973	-4.84763	20		-9.53124	-3.92506	17.8
-5.19368	-3.18405	17.8		-10.4733	-4.84763	20		-9.22531	-3.92506	17.8
-4.7122	-3.18405	17.8		-10.1494	-4.84763	20		-8.91938	-3.92506	17.1
-4.23072	-3.18405	17.8		-9.82548	-4.84763	20		-8.61346	-3.92506	17.8
-3.74925	-3.18405	17.8		-9.50155	-4.84763	20		-8.30753	-3.92506	17.8
-3.26777	-3.18405	17.8		-9.17762	-4.84763	15.8		-8.00161	-3.92506	12.6
-2.7863	-3.18405	17.8		-8.85369	-4.84763	19.2		-7.69568	-3.92506	12.6
-2.30482	-3.18405	17.8		-8.52977	-4.84763	16.7		-7.38975	-3.92506	11.9
-1.82334	-3.18405	17.8		-8.20584	-4.84763	17.5		-7.08383	-3.92506	11.1
-1.34187	-3.18405	17.8		-7.88191	-4.84763	19.2		-6.7779	-3.92506	10.4
-0.86039	-3.18405	17.8		-7.55798	-4.84763	20		-6.47197	-3.92506	17.1
-0.37892	-3.18405	17.8		-7.23405	-4.84763	20		-6.16605	-3.92506	17.8
0.10256	-3.18405	17.8		-6.91012	-4.84763	17.5		-5.86012	-3.92506	17.8
0.58404	-3.18405	17.8		-6.58619	-4.84763	12.5		-5.55419	-3.92506	17.8
1.06551	-3.18405	17.8		-6.26226	-4.84763	13.3		-5.24827	-3.92506	17.8
1.54699	-3.18405	17.8		-5.93833	-4.84763	10		-4.94234	-3.92506	17.8
2.02847	-3.18405	17.8		-5.61441	-4.84763	10.8		-4.63642	-3.92506	17.8
2.50994	-3.18405	14.9		-5.29048	-4.84763	10.8		-4.33049	-3.92506	17.8
2.99142	-3.18405	11.9		-4.96655	-4.84763	12.5		-4.02456	-3.92506	17.8
3.47289	-3.18405	11.9		-4.64262	-4.84763	17.5		-3.71864	-3.92506	17.8
3.95437	-3.18405	10.4		-4.31869	-4.84763	20		-3.41271	-3.92506	17.8
4.43585	-3.18405	9.66		-3.99476	-4.84763	20		-3.10678	-3.92506	17.8
4.91732	-3.18405	10.4		-3.67083	-4.84763	20		-2.80086	-3.92506	17.8
5.3988	-3.18405	11.2		-3.3469	-4.84763	20		-2.49493	-3.92506	17.8
5.88027	-3.18405	11.9		-3.02297	-4.84763	20		-2.189	-3.92506	17.8
6.36175	-3.18405	17.1		-2.69905	-4.84763	20		-1.88308	-3.92506	17.8
6.84323	-3.18405	17.8		-2.37512	-4.84763	20		-1.57715	-3.92506	17.8
7.3247	-3.18405	17.8		-2.05119	-4.84763	20		-1.27122	-3.92506	17.8
7.80618	-3.18405	17.8		-1.72726	-4.84763	20		-0.9653	-3.92506	17.8
8.28765	-3.18405	17.8		-1.40333	-4.84763	20		-0.65937	-3.92506	17.8
8.76913	-3.18405	17.8		-1.0794	-4.84763	20		-0.35345	-3.92506	17.8
9.25061	-3.18405	17.8		-0.75547	-4.84763	20		-0.04752	-3.92506	17.8
-5.67515	-2.95039	17.8		-10.7973	-4.61187	20		-9.53124	-3.71303	17.8
-5.19368	-2.95039	17.8		-10.4733	-4.61187	20		-9.22531	-3.71303	14.1
-4.7122	-2.95039	17.8		-10.1494	-4.61187	19.2		-8.91938	-3.71303	11.9
-4.23072	-2.95039	17.8		-9.82548	-4.61187	20		-8.61346	-3.71303	11.9
-3.74925	-2.95039	17.8		-9.50155	-4.61187	17.5		-8.30753	-3.71303	12.6
-3.26777	-2.95039	17.8		-9.17762	-4.61187	14.2		-8.00161	-3.71303	17.1
-2.7863	-2.95039	17.8		-8.85369	-4.61187	13.3		-7.69568	-3.71303	14.9
-2.30482	-2.95039	17.8		-8.52977	-4.61187	15		-7.38975	-3.71303	11.9
-1.82334	-2.95039	17.8		-8.20584	-4.61187	15.8		-7.08383	-3.71303	11.1
-1.34187	-2.95039	17.8		-7.88191	-4.61187	19.2		-6.7779	-3.71303	11.9
-0.86039	-2.95039	17.8		-7.55798	-4.61187	17.5		-6.47197	-3.71303	14.1
-0.37892	-2.95039	17.8		-7.23405	-4.61187	17.5		-6.16605	-3.71303	17.1
0.10256	-2.95039	17.8		-6.91012	-4.61187	14.2		-5.86012	-3.71303	17.8
0.58404	-2.95039	17.8		-6.58619	-4.61187	11.7		-5.55419	-3.71303	17.8
1.06551	-2.95039	17.8		-6.26226	-4.61187	11.7		-5.24827	-3.71303	17.8
1.54699	-2.95039	17.8		-5.93833	-4.61187	10		-4.94234	-3.71303	17.8
2.02847	-2.95039	17.8		-5.61441	-4.61187	9.17		-4.63642	-3.71303	17.8
2.50994	-2.95039	11.9		-5.29048	-4.61187	9.17		-4.33049	-3.71303	17.8
2.99142	-2.95039	9.66		-4.96655	-4.61187	11.7		-4.02456	-3.71303	17.8
3.47289	-2.95039	8.92		-4.64262	-4.61187	14.2		-3.71864	-3.71303	17.8
3.95437	-2.95039	8.18		-4.31869	-4.61187	17.5		-3.41271	-3.71303	17.8
4.43585	-2.95039	8.92		-3.99476	-4.61187	20		-3.10678	-3.71303	17.8
4.91732	-2.95039	9.66		-3.67083	-4.61187	20		-2.80086	-3.71303	17.8
5.3988	-2.95039	12.6		-3.3469	-4.61187	20		-2.49493	-3.71303	17.8
5.88027	-2.95039	12.6		-3.02297	-4.61187	20		-2.189	-3.71303	17.8
6.36175	-2.95039	17.8		-2.69905	-4.61187	20		-1.88308	-3.71303	17.8
6.84323	-2.95039	17.8		-2.37512	-4.61187	20		-1.57715	-3.71303	17.8
7.3247	-2.95039	17.8		-2.05119	-4.61187	20		-1.27122	-3.71303	17.8
7.80618	-2.95039	17.8		-1.72726	-4.61187	20		-0.9653	-3.71303	17.8
8.28765	-2.95039	17.8		-1.40333	-4.61187	20		-0.65937	-3.71303	17.8
8.76913	-2.95039	17.8		-1.0794	-4.61187	20		-0.35345	-3.71303	17.8
9.25061	-2.95039	17.8		-0.75547	-4.61187	20		-0.04752	-3.71303	17.8
-5.67515	-2.71672	17.8		-10.7973	-4.3761	20		-9.53124	-3.501	17.1
-5.19368	-2.71672	17.8		-10.4733	-4.3761	19.2		-9.22531	-3.501	13.4
-4.7122	-2.71672	17.8		-10.1494	-4.3761	15		-8.91938	-3.501	11.1
-4.23072	-2.71672	17.8		-9.82548	-4.3761	14.2		-8.61346	-3.501	8.17
-3.74925	-2.71672	17.8		-9.50155	-4.3761	15		-8.30753	-3.501	10.4
-3.26777	-2.71672	17.8		-9.17762	-4.3761	13.3		-8.00161	-3.501	10.4
-2.7863	-2.71672	17.8		-8.85369	-4.3761	10.8		-7.69568	-3.501	11.9
-2.30482	-2.71672	17.8		-8.52977	-4.3761	12.5		-7.38975	-3.501	10.4
-1.82334	-2.71672	17.8		-8.20584	-4.3761	13.3		-7.08383	-3.501	11.1
-1.34187	-2.71672	17.8		-7.88191	-4.3761	14.2		-6.7779	-3.501	10.4
-0.86039	-2.71672	17.8		-7.55798	-4.3761	15.8		-6.47197	-3.501	10.4
-0.37892	-2.71672	17.8		-7.23405	-4.3761	13.3		-6.16605	-3.501	11.9
0.10256	-2.71672	17.8		-6.91012	-4.3761	14.2		-5.86012	-3.501	17.1
0.58404	-2.71672	17.8		-6.58619	-4.3761	11.7		-5.55419	-3.501	17.8
1.06551	-2.71672	17.1		-6.26226	-4.3761	10.8		-5.24827	-3.501	17.1
1.54699	-2.71672	17.8		-5.93833	-4.3761	10		-4.94234	-3.501	17.8
2.02847	-2.71672	17.1		-5.61441	-4.3761	8.34		-4.63642	-3.501	17.8
2.50994	-2.71672	11.2		-5.29048	-4.3761	9.17		-4.33049	-3.501	17.8
2.99142	-2.71672	7.43		-4.96655	-4.3761	10		-4.02456	-3.501	17.8
3.47289	-2.71672	7.43		-4.64262	-4.3761	14.2		-3.71864	-3.501	17.8
3.95437	-2.71672	7.43		-4.31869	-4.3761	19.2		-3.41271	-3.501	17.8
4.43585	-2.71672	8.18		-3.99476	-4.3761	19.2		-3.10678	-3.501	17.8
4.91732	-2.71672	9.66		-3.67083	-4.3761	20		-2.80086	-3.501	17.8
5.3988	-2.71672	11.9		-3.3469	-4.3761	20		-2.49493	-3.501	17.8
5.88027	-2.71672	17.1		-3.02297	-4.3761	20		-2.189	-3.501	17.8
6.36175	-2.71672	17.8		-2.69905	-4.3761	20		-1.88308	-3.501	17.8
6.84323	-2.71672	17.8		-2.37512	-4.3761	20		-1.57715	-3.501	17.8
7.3247	-2.71672	17.8		-2.05119	-4.3761	20		-1.27122	-3.501	17.8
7.80618	-2.71672	17.8		-1.72726	-4.3761	20		-0.9653	-3.501	17.8
8.28765	-2.71672	17.8		-1.40333	-4.3761	20		-0.65937	-3.501	17.8
8.76913	-2.71672	17.8		-1.0794	-4.3761	20		-0.35345	-3.501	17.8
9.25061	-2.71672	17.8		-0.75547	-4.3761	20		-0.04752	-3.501	17.8
-5.67515	-2.48305	17.8		-10.7973	-4.14034	20		-9.53124	-3.28897	17.8
-5.19368	-2.48305	17.8		-10.4733	-4.14034	20		-9.22531	-3.28897	12.6
-4.7122	-2.48305	17.8		-10.1494	-4.14034	15		-8.91938	-3.28897	8.91
-4.23072	-2.48305	17.8		-9.82548	-4.14034	13.3		-8.61346	-3.28897	7.43
-3.74925	-2.48305	17.8		-9.50155	-4.14034	12.5		-8.30753	-3.28897	7.43
-3.26777	-2.48305	17.8		-9.17762	-4.14034	13.3		-8.00161	-3.28897	6.69
-2.7863	-2.48305	17.8		-8.85369	-4.14034	12.5		-7.69568	-3.28897	7.43
-2.30482	-2.48305	17.8		-8.52977	-4.14034	12.5		-7.38975	-3.28897	8.91
-1.82334	-2.48305	17.8		-8.20584	-4.14034	11.7		-7.08383	-3.28897	8.91
-1.34187	-2.48305	17.8		-7.88191	-4.14034	10.8		-6.7779	-3.28897	8.91
-0.86039	-2.48305	17.8		-7.55798	-4.14034	10.8		-6.47197	-3.28897	8.17
-0.37892	-2.48305	17.8		-7.23405	-4.14034	11.7		-6.16605	-3.28897	8.91
0.10256	-2.48305	17.8		-6.91012	-4.14034	10.8		-5.86012	-3.28897	11.1
0.58404	-2.48305	17.8		-6.58619	-4.14034	12.5		-5.55419	-3.28897	13.4
1.06551	-2.48305	17.1		-6.26226	-4.14034	11.7		-5.24827	-3.28897	17.1
1.54699	-2.48305	14.9		-5.93833	-4.14034	8.34		-4.94234	-3.28897	17.8
2.02847	-2.48305	14.9		-5.61441	-4.14034	7.5		-4.63642	-3.28897	17.8
2.50994	-2.48305	11.9		-5.29048	-4.14034	7.5		-4.33049	-3.28897	17.8
2.99142	-2.48305	7.43		-4.96655	-4.14034	8.34		-4.02456	-3.28897	17.8
3.47289	-2.48305	5.95		-4.64262	-4.14034	12.5		-3.71864	-3.28897	17.8
3.95437	-2.48305	5.95		-4.31869	-4.14034	13.3		-3.41271	-3.28897	17.8
4.43585	-2.48305	6.69		-3.99476	-4.14034	15.8		-3.10678	-3.28897	17.8
4.91732	-2.48305	8.92		-3.67083	-4.14034	17.5		-2.80086	-3.28897	17.8
5.3988	-2.48305	10.4		-3.3469	-4.14034	20		-2.49493	-3.28897	17.8
5.88027	-2.48305	17.1		-3.02297	-4.14034	19.2		-2.189	-3.28897	17.8
6.36175	-2.48305	17.8		-2.69905	-4.14034	20		-1.88308	-3.28897	17.8
6.84323	-2.48305	17.8		-2.37512	-4.14034	20		-1.57715	-3.28897	17.8
7.3247	-2.48305	17.8		-2.05119	-4.14034	20		-1.27122	-3.28897	17.8
7.80618	-2.48305	17.8		-1.72726	-4.14034	20		-0.9653	-3.28897	17.8
8.28765	-2.48305	17.8		-1.40333	-4.14034	20		-0.65937	-3.28897	17.8
8.76913	-2.48305	17.8		-1.0794	-4.14034	20		-0.35345	-3.28897	17.8
9.25061	-2.48305	17.8		-0.75547	-4.14034	20		-0.04752	-3.28897	17.8
-5.67515	-2.24938	17.8		-10.7973	-3.90457	20		-9.53124	-3.07694	17.8
-5.19368	-2.24938	17.8		-10.4733	-3.90457	19.2		-9.22531	-3.07694	13.4
-4.7122	-2.24938	17.8		-10.1494	-3.90457	15		-8.91938	-3.07694	8.91
-4.23072	-2.24938	17.8		-9.82548	-3.90457	11.7		-8.61346	-3.07694	7.43
-3.74925	-2.24938	17.8		-9.50155	-3.90457	11.7		-8.30753	-3.07694	6.69
-3.26777	-2.24938	17.8		-9.17762	-3.90457	10		-8.00161	-3.07694	5.94
-2.7863	-2.24938	17.8		-8.85369	-3.90457	10		-7.69568	-3.07694	4.46
-2.30482	-2.24938	17.8		-8.52977	-3.90457	11.7		-7.38975	-3.07694	5.94
-1.82334	-2.24938	17.8		-8.20584	-3.90457	11.7		-7.08383	-3.07694	6.69
-1.34187	-2.24938	17.8		-7.88191	-3.90457	11.7		-6.7779	-3.07694	6.69
-0.86039	-2.24938	17.8		-7.55798	-3.90457	10		-6.47197	-3.07694	7.43
-0.37892	-2.24938	14.1		-7.23405	-3.90457	10		-6.16605	-3.07694	6.69
0.10256	-2.24938	11.9		-6.91012	-3.90457	10		-5.86012	-3.07694	7.43
0.58404	-2.24938	13.4		-6.58619	-3.90457	10		-5.55419	-3.07694	9.66
1.06551	-2.24938	11.2		-6.26226	-3.90457	10.8		-5.24827	-3.07694	11.9
1.54699	-2.24938	9.66		-5.93833	-3.90457	9.17		-4.94234	-3.07694	12.6
2.02847	-2.24938	8.92		-5.61441	-3.90457	8.34		-4.63642	-3.07694	17.1
2.50994	-2.24938	10.4		-5.29048	-3.90457	6.67		-4.33049	-3.07694	17.8
2.99142	-2.24938	8.18		-4.96655	-3.90457	6.67		-4.02456	-3.07694	17.8
3.47289	-2.24938	5.95		-4.64262	-3.90457	9.17		-3.71864	-3.07694	17.1
3.95437	-2.24938	5.95		-4.31869	-3.90457	10		-3.41271	-3.07694	17.8
4.43585	-2.24938	6.69		-3.99476	-3.90457	11.7		-3.10678	-3.07694	14.1
4.91732	-2.24938	7.43		-3.67083	-3.90457	14.2		-2.80086	-3.07694	17.8
5.3988	-2.24938	9.66		-3.3469	-3.90457	13.3		-2.49493	-3.07694	17.8
5.88027	-2.24938	14.1		-3.02297	-3.90457	20		-2.189	-3.07694	17.8
6.36175	-2.24938	17.8		-2.69905	-3.90457	20		-1.88308	-3.07694	17.8
6.84323	-2.24938	17.8		-2.37512	-3.90457	20		-1.57715	-3.07694	17.8
7.3247	-2.24938	17.8		-2.05119	-3.90457	20		-1.27122	-3.07694	17.8
7.80618	-2.24938	17.8		-1.72726	-3.90457	20		-0.9653	-3.07694	17.8
8.28765	-2.24938	17.8		-1.40333	-3.90457	20		-0.65937	-3.07694	17.8
8.76913	-2.24938	17.8		-1.0794	-3.90457	20		-0.35345	-3.07694	17.8
9.25061	-2.24938	17.8		-0.75547	-3.90457	20		-0.04752	-3.07694	17.8
-5.67515	-2.01571	17.8		-10.7973	-3.66881	20		-9.53124	-2.86491	17.8
-5.19368	-2.01571	17.8		-10.4733	-3.66881	20		-9.22531	-2.86491	13.4
-4.7122	-2.01571	17.8		-10.1494	-3.66881	19.2		-8.91938	-2.86491	9.66
-4.23072	-2.01571	17.8		-9.82548	-3.66881	13.3		-8.61346	-2.86491	6.69
-3.74925	-2.01571	17.1		-9.50155	-3.66881	10.8		-8.30753	-2.86491	5.94
-3.26777	-2.01571	17.8		-9.17762	-3.66881	10		-8.00161	-2.86491	5.2
-2.7863	-2.01571	17.8		-8.85369	-3.66881	9.17		-7.69568	-2.86491	4.46
-2.30482	-2.01571	17.8		-8.52977	-3.66881	12.5		-7.38975	-2.86491	4.46
-1.82334	-2.01571	17.8		-8.20584	-3.66881	10.8		-7.08383	-2.86491	5.94
-1.34187	-2.01571	17.1		-7.88191	-3.66881	10		-6.7779	-2.86491	5.2
-0.86039	-2.01571	14.9		-7.55798	-3.66881	10		-6.47197	-2.86491	5.2
-0.37892	-2.01571	9.66		-7.23405	-3.66881	10.8		-6.16605	-2.86491	5.94
0.10256	-2.01571	7.43		-6.91012	-3.66881	10.8		-5.86012	-2.86491	6.69
0.58404	-2.01571	7.43		-6.58619	-3.66881	9.17		-5.55419	-2.86491	7.43
1.06551	-2.01571	9.66		-6.26226	-3.66881	9.17		-5.24827	-2.86491	8.91
1.54699	-2.01571	7.43		-5.93833	-3.66881	8.34		-4.94234	-2.86491	9.66
2.02847	-2.01571	7.43		-5.61441	-3.66881	7.5		-4.63642	-2.86491	12.6
2.50994	-2.01571	7.43		-5.29048	-3.66881	5.84		-4.33049	-2.86491	14.9
2.99142	-2.01571	7.43		-4.96655	-3.66881	5.84		-4.02456	-2.86491	14.1
3.47289	-2.01571	7.43		-4.64262	-3.66881	6.67		-3.71864	-2.86491	14.9
3.95437	-2.01571	7.43		-4.31869	-3.66881	8.34		-3.41271	-2.86491	14.9
4.43585	-2.01571	6.69		-3.99476	-3.66881	10		-3.10678	-2.86491	14.9
4.91732	-2.01571	6.69		-3.67083	-3.66881	11.7		-2.80086	-2.86491	14.1
5.3988	-2.01571	8.18		-3.3469	-3.66881	13.3		-2.49493	-2.86491	17.8
5.88027	-2.01571	12.6		-3.02297	-3.66881	15		-2.189	-2.86491	17.8
6.36175	-2.01571	17.1		-2.69905	-3.66881	16.7		-1.88308	-2.86491	17.8
6.84323	-2.01571	17.8		-2.37512	-3.66881	20		-1.57715	-2.86491	17.8
7.3247	-2.01571	17.8		-2.05119	-3.66881	20		-1.27122	-2.86491	17.8
7.80618	-2.01571	17.8		-1.72726	-3.66881	20		-0.9653	-2.86491	17.8
8.28765	-2.01571	17.8		-1.40333	-3.66881	20		-0.65937	-2.86491	17.8
8.76913	-2.01571	17.8		-1.0794	-3.66881	20		-0.35345	-2.86491	17.8
9.25061	-2.01571	17.8		-0.75547	-3.66881	20		-0.04752	-2.86491	17.8
-5.67515	-1.78205	17.8		-10.7973	-3.43304	20		-9.53124	-2.65288	17.8
-5.19368	-1.78205	17.8		-10.4733	-3.43304	20		-9.22531	-2.65288	14.1
-4.7122	-1.78205	14.1		-10.1494	-3.43304	17.5		-8.91938	-2.65288	11.9
-4.23072	-1.78205	14.9		-9.82548	-3.43304	12.5		-8.61346	-2.65288	8.91
-3.74925	-1.78205	12.6		-9.50155	-3.43304	12.5		-8.30753	-2.65288	6.69
-3.26777	-1.78205	13.4		-9.17762	-3.43304	10.8		-8.00161	-2.65288	4.46
-2.7863	-1.78205	11.9		-8.85369	-3.43304	9.17		-7.69568	-2.65288	3.71
-2.30482	-1.78205	17.1		-8.52977	-3.43304	12.5		-7.38975	-2.65288	3.71
-1.82334	-1.78205	14.1		-8.20584	-3.43304	12.5		-7.08383	-2.65288	4.46
-1.34187	-1.78205	13.4		-7.88191	-3.43304	10.8		-6.7779	-2.65288	5.2
-0.86039	-1.78205	12.6		-7.55798	-3.43304	11.7		-6.47197	-2.65288	5.2
-0.37892	-1.78205	8.92		-7.23405	-3.43304	10.8		-6.16605	-2.65288	6.69
0.10256	-1.78205	5.2		-6.91012	-3.43304	11.7		-5.86012	-2.65288	5.94
0.58404	-1.78205	5.2		-6.58619	-3.43304	9.17		-5.55419	-2.65288	7.43
1.06551	-1.78205	6.69		-6.26226	-3.43304	8.34		-5.24827	-2.65288	8.91
1.54699	-1.78205	5.95		-5.93833	-3.43304	7.5		-4.94234	-2.65288	8.17
2.02847	-1.78205	5.95		-5.61441	-3.43304	6.67		-4.63642	-2.65288	9.66
2.50994	-1.78205	5.95		-5.29048	-3.43304	5.84		-4.33049	-2.65288	12.6
2.99142	-1.78205	5.95		-4.96655	-3.43304	5.84		-4.02456	-2.65288	11.9
3.47289	-1.78205	6.69		-4.64262	-3.43304	5.84		-3.71864	-2.65288	12.6
3.95437	-1.78205	5.95		-4.31869	-3.43304	5.84		-3.41271	-2.65288	11.9
4.43585	-1.78205	5.95		-3.99476	-3.43304	8.34		-3.10678	-2.65288	9.66
4.91732	-1.78205	5.95		-3.67083	-3.43304	10		-2.80086	-2.65288	11.9
5.3988	-1.78205	8.18		-3.3469	-3.43304	10		-2.49493	-2.65288	14.9
5.88027	-1.78205	10.4		-3.02297	-3.43304	12.5		-2.189	-2.65288	17.8
6.36175	-1.78205	17.1		-2.69905	-3.43304	13.3		-1.88308	-2.65288	17.8
6.84323	-1.78205	17.8		-2.37512	-3.43304	14.2		-1.57715	-2.65288	17.8
7.3247	-1.78205	17.8		-2.05119	-3.43304	15.8		-1.27122	-2.65288	17.8
7.80618	-1.78205	17.8		-1.72726	-3.43304	19.2		-0.9653	-2.65288	17.8
8.28765	-1.78205	17.8		-1.40333	-3.43304	20		-0.65937	-2.65288	17.8
8.76913	-1.78205	17.8		-1.0794	-3.43304	20		-0.35345	-2.65288	17.8
9.25061	-1.78205	17.8		-0.75547	-3.43304	20		-0.04752	-2.65288	17.8
-5.67515	-1.54838	17.8		-10.7973	-3.19728	17.5		-9.53124	-2.44085	17.8
-5.19368	-1.54838	14.1		-10.4733	-3.19728	15		-9.22531	-2.44085	14.1
-4.7122	-1.54838	12.6		-10.1494	-3.19728	13.3		-8.91938	-2.44085	9.66
-4.23072	-1.54838	8.18		-9.82548	-3.19728	14.2		-8.61346	-2.44085	8.91
-3.74925	-1.54838	8.18		-9.50155	-3.19728	11.7		-8.30753	-2.44085	7.43
-3.26777	-1.54838	6.69		-9.17762	-3.19728	11.7		-8.00161	-2.44085	4.46
-2.7863	-1.54838	8.18		-8.85369	-3.19728	12.5		-7.69568	-2.44085	3.71
-2.30482	-1.54838	8.92		-8.52977	-3.19728	10.8		-7.38975	-2.44085	3.71
-1.82334	-1.54838	10.4		-8.20584	-3.19728	10.8		-7.08383	-2.44085	2.97
-1.34187	-1.54838	12.6		-7.88191	-3.19728	10.8		-6.7779	-2.44085	3.71
-0.86039	-1.54838	11.2		-7.55798	-3.19728	12.5		-6.47197	-2.44085	5.2
-0.37892	-1.54838	7.43		-7.23405	-3.19728	10		-6.16605	-2.44085	5.94
0.10256	-1.54838	5.2		-6.91012	-3.19728	10		-5.86012	-2.44085	6.69
0.58404	-1.54838	5.2		-6.58619	-3.19728	9.17		-5.55419	-2.44085	7.43
1.06551	-1.54838	5.95		-6.26226	-3.19728	7.5		-5.24827	-2.44085	8.17
1.54699	-1.54838	5.95		-5.93833	-3.19728	7.5		-4.94234	-2.44085	7.43
2.02847	-1.54838	5.2		-5.61441	-3.19728	6.67		-4.63642	-2.44085	8.91
2.50994	-1.54838	5.2		-5.29048	-3.19728	5.84		-4.33049	-2.44085	8.91
2.99142	-1.54838	4.46		-4.96655	-3.19728	5		-4.02456	-2.44085	11.1
3.47289	-1.54838	5.2		-4.64262	-3.19728	4.17		-3.71864	-2.44085	17.1
3.95437	-1.54838	5.95		-4.31869	-3.19728	5		-3.41271	-2.44085	9.66
4.43585	-1.54838	5.95		-3.99476	-3.19728	6.67		-3.10678	-2.44085	9.66
4.91732	-1.54838	5.95		-3.67083	-3.19728	9.17		-2.80086	-2.44085	10.4
5.3988	-1.54838	6.69		-3.3469	-3.19728	10		-2.49493	-2.44085	17.8
5.88027	-1.54838	10.4		-3.02297	-3.19728	10		-2.189	-2.44085	17.8
6.36175	-1.54838	12.6		-2.69905	-3.19728	11.7		-1.88308	-2.44085	17.8
6.84323	-1.54838	14.9		-2.37512	-3.19728	10.8		-1.57715	-2.44085	17.8
7.3247	-1.54838	17.8		-2.05119	-3.19728	13.3		-1.27122	-2.44085	17.8
7.80618	-1.54838	17.8		-1.72726	-3.19728	19.2		-0.9653	-2.44085	17.8
8.28765	-1.54838	17.8		-1.40333	-3.19728	20		-0.65937	-2.44085	17.8
8.76913	-1.54838	17.8		-1.0794	-3.19728	20		-0.35345	-2.44085	17.8
9.25061	-1.54838	17.8		-0.75547	-3.19728	20		-0.04752	-2.44085	17.8
-5.67515	-1.31471	17.8		-10.7973	-2.96151	19.2		-9.53124	-2.22882	17.8
-5.19368	-1.31471	17.8		-10.4733	-2.96151	15.8		-9.22531	-2.22882	17.1
-4.7122	-1.31471	9.66		-10.1494	-2.96151	11.7		-8.91938	-2.22882	10.4
-4.23072	-1.31471	5.95		-9.82548	-2.96151	11.7		-8.61346	-2.22882	8.17
-3.74925	-1.31471	5.2		-9.50155	-2.96151	10.8		-8.30753	-2.22882	8.17
-3.26777	-1.31471	4.46		-9.17762	-2.96151	10.8		-8.00161	-2.22882	5.94
-2.7863	-1.31471	5.2		-8.85369	-2.96151	10.8		-7.69568	-2.22882	4.46
-2.30482	-1.31471	6.69		-8.52977	-2.96151	12.5		-7.38975	-2.22882	3.71
-1.82334	-1.31471	6.69		-8.20584	-2.96151	12.5		-7.08383	-2.22882	3.71
-1.34187	-1.31471	9.66		-7.88191	-2.96151	12.5		-6.7779	-2.22882	3.71
-0.86039	-1.31471	8.92		-7.55798	-2.96151	13.3		-6.47197	-2.22882	5.2
-0.37892	-1.31471	7.43		-7.23405	-2.96151	12.5		-6.16605	-2.22882	5.94
0.10256	-1.31471	5.95		-6.91012	-2.96151	10.8		-5.86012	-2.22882	6.69
0.58404	-1.31471	5.2		-6.58619	-2.96151	9.17		-5.55419	-2.22882	7.43
1.06551	-1.31471	5.2		-6.26226	-2.96151	8.34		-5.24827	-2.22882	7.43
1.54699	-1.31471	5.95		-5.93833	-2.96151	7.5		-4.94234	-2.22882	7.43
2.02847	-1.31471	5.2		-5.61441	-2.96151	7.5		-4.63642	-2.22882	8.17
2.50994	-1.31471	3.72		-5.29048	-2.96151	5.84		-4.33049	-2.22882	9.66
2.99142	-1.31471	4.46		-4.96655	-2.96151	4.17		-4.02456	-2.22882	9.66
3.47289	-1.31471	5.2		-4.64262	-2.96151	3.34		-3.71864	-2.22882	8.91
3.95437	-1.31471	5.95		-4.31869	-2.96151	4.17		-3.41271	-2.22882	8.91
4.43585	-1.31471	5.95		-3.99476	-2.96151	5.84		-3.10678	-2.22882	8.91
4.91732	-1.31471	8.18		-3.67083	-2.96151	7.5		-2.80086	-2.22882	8.91
5.3988	-1.31471	8.92		-3.3469	-2.96151	10.8		-2.49493	-2.22882	14.1
5.88027	-1.31471	10.4		-3.02297	-2.96151	10.8		-2.189	-2.22882	17.8
6.36175	-1.31471	10.4		-2.69905	-2.96151	12.5		-1.88308	-2.22882	17.8
6.84323	-1.31471	12.6		-2.37512	-2.96151	11.7		-1.57715	-2.22882	17.8
7.3247	-1.31471	17.8		-2.05119	-2.96151	12.5		-1.27122	-2.22882	17.8
7.80618	-1.31471	17.8		-1.72726	-2.96151	14.2		-0.9653	-2.22882	17.8
8.28765	-1.31471	17.8		-1.40333	-2.96151	20		-0.65937	-2.22882	17.8
8.76913	-1.31471	17.8		-1.0794	-2.96151	20		-0.35345	-2.22882	17.8
9.25061	-1.31471	17.8		-0.75547	-2.96151	20		-0.04752	-2.22882	17.8
-5.67515	-1.08104	17.8		-10.7973	-2.72575	20		-9.53124	-2.01679	17.8
-5.19368	-1.08104	17.8		-10.4733	-2.72575	20		-9.22531	-2.01679	17.8
-4.7122	-1.08104	11.2		-10.1494	-2.72575	15.8		-8.91938	-2.01679	10.4
-4.23072	-1.08104	5.2		-9.82548	-2.72575	11.7		-8.61346	-2.01679	9.66
-3.74925	-1.08104	2.97		-9.50155	-2.72575	11.7		-8.30753	-2.01679	8.91
-3.26777	-1.08104	2.23		-9.17762	-2.72575	10		-8.00161	-2.01679	5.94
-2.7863	-1.08104	2.23		-8.85369	-2.72575	10.8		-7.69568	-2.01679	5.2
-2.30482	-1.08104	2.97		-8.52977	-2.72575	10.8		-7.38975	-2.01679	5.2
-1.82334	-1.08104	4.46		-8.20584	-2.72575	15		-7.08383	-2.01679	4.46
-1.34187	-1.08104	6.69		-7.88191	-2.72575	15.8		-6.7779	-2.01679	3.71
-0.86039	-1.08104	7.43		-7.55798	-2.72575	16.7		-6.47197	-2.01679	5.2
-0.37892	-1.08104	6.69		-7.23405	-2.72575	17.5		-6.16605	-2.01679	5.94
0.10256	-1.08104	5.2		-6.91012	-2.72575	13.3		-5.86012	-2.01679	6.69
0.58404	-1.08104	5.2		-6.58619	-2.72575	10.8		-5.55419	-2.01679	7.43
1.06551	-1.08104	5.2		-6.26226	-2.72575	10		-5.24827	-2.01679	7.43
1.54699	-1.08104	5.95		-5.93833	-2.72575	9.17		-4.94234	-2.01679	6.69
2.02847	-1.08104	5.2		-5.61441	-2.72575	8.34		-4.63642	-2.01679	7.43
2.50994	-1.08104	4.46		-5.29048	-2.72575	7.5		-4.33049	-2.01679	8.17
2.99142	-1.08104	3.72		-4.96655	-2.72575	5.84		-4.02456	-2.01679	8.91
3.47289	-1.08104	4.46		-4.64262	-2.72575	4.17		-3.71864	-2.01679	8.17
3.95437	-1.08104	5.95		-4.31869	-2.72575	5		-3.41271	-2.01679	8.17
4.43585	-1.08104	7.43		-3.99476	-2.72575	5.84		-3.10678	-2.01679	7.43
4.91732	-1.08104	9.66		-3.67083	-2.72575	7.5		-2.80086	-2.01679	8.17
5.3988	-1.08104	11.2		-3.3469	-2.72575	9.17		-2.49493	-2.01679	10.4
5.88027	-1.08104	11.2		-3.02297	-2.72575	12.5		-2.189	-2.01679	14.9
6.36175	-1.08104	8.92		-2.69905	-2.72575	11.7		-1.88308	-2.01679	17.8
6.84323	-1.08104	10.4		-2.37512	-2.72575	11.7		-1.57715	-2.01679	17.8
7.3247	-1.08104	14.1		-2.05119	-2.72575	14.2		-1.27122	-2.01679	17.8
7.80618	-1.08104	17.8		-1.72726	-2.72575	14.2		-0.9653	-2.01679	17.8
8.28765	-1.08104	17.8		-1.40333	-2.72575	17.5		-0.65937	-2.01679	17.8
8.76913	-1.08104	17.8		-1.0794	-2.72575	20		-0.35345	-2.01679	17.8
9.25061	-1.08104	17.8		-0.75547	-2.72575	20		-0.04752	-2.01679	17.8
-5.67515	-0.84738	17.8		-10.7973	-2.48998	20		-9.53124	-1.80476	17.8
-5.19368	-0.84738	12.6		-10.4733	-2.48998	20		-9.22531	-1.80476	17.8
-4.7122	-0.84738	8.92		-10.1494	-2.48998	17.5		-8.91938	-1.80476	17.1
-4.23072	-0.84738	5.2		-9.82548	-2.48998	14.2		-8.61346	-1.80476	11.1
-3.74925	-0.84738	2.23		-9.50155	-2.48998	14.2		-8.30753	-1.80476	8.91
-3.26777	-0.84738	0.743		-9.17762	-2.48998	11.7		-8.00161	-1.80476	6.69
-2.7863	-0.84738	0.743		-8.85369	-2.48998	10.8		-7.69568	-1.80476	5.94
-2.30482	-0.84738	1.49		-8.52977	-2.48998	10.8		-7.38975	-1.80476	5.94
-1.82334	-0.84738	2.97		-8.20584	-2.48998	12.5		-7.08383	-1.80476	5.2
-1.34187	-0.84738	5.95		-7.88191	-2.48998	14.2		-6.7779	-1.80476	4.46
-0.86039	-0.84738	5.95		-7.55798	-2.48998	15.8		-6.47197	-1.80476	5.2
-0.37892	-0.84738	5.95		-7.23405	-2.48998	19.2		-6.16605	-1.80476	5.94
0.10256	-0.84738	5.2		-6.91012	-2.48998	17.5		-5.86012	-1.80476	6.69
0.58404	-0.84738	5.2		-6.58619	-2.48998	17.5		-5.55419	-1.80476	7.43
1.06551	-0.84738	5.95		-6.26226	-2.48998	14.2		-5.24827	-1.80476	6.69
1.54699	-0.84738	5.95		-5.93833	-2.48998	12.5		-4.94234	-1.80476	6.69
2.02847	-0.84738	6.69		-5.61441	-2.48998	11.7		-4.63642	-1.80476	5.94
2.50994	-0.84738	5.2		-5.29048	-2.48998	9.17		-4.33049	-1.80476	6.69
2.99142	-0.84738	5.2		-4.96655	-2.48998	8.34		-4.02456	-1.80476	7.43
3.47289	-0.84738	5.95		-4.64262	-2.48998	5.84		-3.71864	-1.80476	5.94
3.95437	-0.84738	8.18		-4.31869	-2.48998	5.84		-3.41271	-1.80476	5.94
4.43585	-0.84738	8.92		-3.99476	-2.48998	5.84		-3.10678	-1.80476	6.69
4.91732	-0.84738	11.2		-3.67083	-2.48998	7.5		-2.80086	-1.80476	5.94
5.3988	-0.84738	11.2		-3.3469	-2.48998	9.17		-2.49493	-1.80476	7.43
5.88027	-0.84738	7.43		-3.02297	-2.48998	11.7		-2.189	-1.80476	9.66
6.36175	-0.84738	6.69		-2.69905	-2.48998	10.8		-1.88308	-1.80476	17.1
6.84323	-0.84738	7.43		-2.37512	-2.48998	12.5		-1.57715	-1.80476	17.8
7.3247	-0.84738	13.4		-2.05119	-2.48998	14.2		-1.27122	-1.80476	17.8
7.80618	-0.84738	14.1		-1.72726	-2.48998	19.2		-0.9653	-1.80476	17.8
8.28765	-0.84738	17.8		-1.40333	-2.48998	20		-0.65937	-1.80476	17.8
8.76913	-0.84738	17.8		-1.0794	-2.48998	20		-0.35345	-1.80476	17.8
9.25061	-0.84738	17.8		-0.75547	-2.48998	20		-0.04752	-1.80476	17.8
-5.67515	-0.61371	14.9		-10.7973	-2.25422	20		-9.53124	-1.59273	17.8
-5.19368	-0.61371	8.92		-10.4733	-2.25422	20		-9.22531	-1.59273	17.8
-4.7122	-0.61371	5.95		-10.1494	-2.25422	20		-8.91938	-1.59273	17.1
-4.23072	-0.61371	4.46		-9.82548	-2.25422	20		-8.61346	-1.59273	14.1
-3.74925	-0.61371	2.23		-9.50155	-2.25422	14.2		-8.30753	-1.59273	9.66
-3.26777	-0.61371	0.743		-9.17762	-2.25422	15		-8.00161	-1.59273	7.43
-2.7863	-0.61371	0.743		-8.85369	-2.25422	15		-7.69568	-1.59273	7.43
-2.30482	-0.61371	0.743		-8.52977	-2.25422	11.7		-7.38975	-1.59273	7.43
-1.82334	-0.61371	2.23		-8.20584	-2.25422	11.7		-7.08383	-1.59273	5.94
-1.34187	-0.61371	4.46		-7.88191	-2.25422	13.3		-6.7779	-1.59273	5.94
-0.86039	-0.61371	4.46		-7.55798	-2.25422	17.5		-6.47197	-1.59273	5.94
-0.37892	-0.61371	4.46		-7.23405	-2.25422	19.2		-6.16605	-1.59273	6.69
0.10256	-0.61371	4.46		-6.91012	-2.25422	20		-5.86012	-1.59273	7.43
0.58404	-0.61371	4.46		-6.58619	-2.25422	19.2		-5.55419	-1.59273	5.94
1.06551	-0.61371	6.69		-6.26226	-2.25422	20		-5.24827	-1.59273	5.94
1.54699	-0.61371	8.92		-5.93833	-2.25422	20		-4.94234	-1.59273	5.94
2.02847	-0.61371	10.4		-5.61441	-2.25422	14.2		-4.63642	-1.59273	5.2
2.50994	-0.61371	8.18		-5.29048	-2.25422	12.5		-4.33049	-1.59273	5.2
2.99142	-0.61371	7.43		-4.96655	-2.25422	9.17		-4.02456	-1.59273	6.69
3.47289	-0.61371	8.18		-4.64262	-2.25422	7.5		-3.71864	-1.59273	5.94
3.95437	-0.61371	8.18		-4.31869	-2.25422	5.84		-3.41271	-1.59273	5.2
4.43585	-0.61371	8.92		-3.99476	-2.25422	5.84		-3.10678	-1.59273	4.46
4.91732	-0.61371	10.4		-3.67083	-2.25422	8.34		-2.80086	-1.59273	5.2
5.3988	-0.61371	7.43		-3.3469	-2.25422	10		-2.49493	-1.59273	5.94
5.88027	-0.61371	5.95		-3.02297	-2.25422	10		-2.189	-1.59273	8.91
6.36175	-0.61371	5.2		-2.69905	-2.25422	13.3		-1.88308	-1.59273	11.9
6.84323	-0.61371	5.95		-2.37512	-2.25422	16.7		-1.57715	-1.59273	17.8
7.3247	-0.61371	7.43		-2.05119	-2.25422	17.5		-1.27122	-1.59273	17.8
7.80618	-0.61371	10.4		-1.72726	-2.25422	20		-0.9653	-1.59273	17.8
8.28765	-0.61371	12.6		-1.40333	-2.25422	20		-0.65937	-1.59273	17.8
8.76913	-0.61371	17.1		-1.0794	-2.25422	20		-0.35345	-1.59273	17.8
9.25061	-0.61371	17.8		-0.75547	-2.25422	20		-0.04752	-1.59273	17.8
-5.67515	-0.38004	17.8		-10.7973	-2.01845	20		-9.53124	-1.3807	17.8
-5.19368	-0.38004	8.92		-10.4733	-2.01845	20		-9.22531	-1.3807	17.8
-4.7122	-0.38004	5.2		-10.1494	-2.01845	20		-8.91938	-1.3807	17.8
-4.23072	-0.38004	2.97		-9.82548	-2.01845	20		-8.61346	-1.3807	17.1
-3.74925	-0.38004	1.49		-9.50155	-2.01845	15		-8.30753	-1.3807	17.1
-3.26777	-0.38004	0.743		-9.17762	-2.01845	16.7		-8.00161	-1.3807	11.1
-2.7863	-0.38004	0		-8.85369	-2.01845	16.7		-7.69568	-1.3807	10.4
-2.30482	-0.38004	0		-8.52977	-2.01845	14.2		-7.38975	-1.3807	8.91
-1.82334	-0.38004	0.743		-8.20584	-2.01845	13.3		-7.08383	-1.3807	8.17
-1.34187	-0.38004	2.97		-7.88191	-2.01845	13.3		-6.7779	-1.3807	8.91
-0.86039	-0.38004	3.72		-7.55798	-2.01845	17.5		-6.47197	-1.3807	8.17
-0.37892	-0.38004	3.72		-7.23405	-2.01845	20		-6.16605	-1.3807	7.43
0.10256	-0.38004	3.72		-6.91012	-2.01845	20		-5.86012	-1.3807	8.17
0.58404	-0.38004	3.72		-6.58619	-2.01845	20		-5.55419	-1.3807	5.94
1.06551	-0.38004	6.69		-6.26226	-2.01845	20		-5.24827	-1.3807	5.94
1.54699	-0.38004	10.4		-5.93833	-2.01845	20		-4.94234	-1.3807	5.2
2.02847	-0.38004	17.1		-5.61441	-2.01845	20		-4.63642	-1.3807	5.2
2.50994	-0.38004	10.4		-5.29048	-2.01845	16.7		-4.33049	-1.3807	5.2
2.99142	-0.38004	8.18		-4.96655	-2.01845	10.8		-4.02456	-1.3807	5.2
3.47289	-0.38004	8.92		-4.64262	-2.01845	8.34		-3.71864	-1.3807	5.2
3.95437	-0.38004	9.66		-4.31869	-2.01845	6.67		-3.41271	-1.3807	3.71
4.43585	-0.38004	9.66		-3.99476	-2.01845	6.67		-3.10678	-1.3807	2.97
4.91732	-0.38004	9.66		-3.67083	-2.01845	8.34		-2.80086	-1.3807	3.71
5.3988	-0.38004	5.95		-3.3469	-2.01845	8.34		-2.49493	-1.3807	4.46
5.88027	-0.38004	4.46		-3.02297	-2.01845	9.17		-2.189	-1.3807	6.69
6.36175	-0.38004	4.46		-2.69905	-2.01845	10.8		-1.88308	-1.3807	8.91
6.84323	-0.38004	5.95		-2.37512	-2.01845	15.8		-1.57715	-1.3807	12.6
7.3247	-0.38004	7.43		-2.05119	-2.01845	20		-1.27122	-1.3807	17.8
7.80618	-0.38004	8.92		-1.72726	-2.01845	20		-0.9653	-1.3807	17.8
8.28765	-0.38004	12.6		-1.40333	-2.01845	20		-0.65937	-1.3807	17.8
8.76913	-0.38004	17.1		-1.0794	-2.01845	20		-0.35345	-1.3807	17.8
9.25061	-0.38004	17.8		-0.75547	-2.01845	20		-0.04752	-1.3807	17.8
-5.67515	-0.14637	17.1		-10.7973	-1.78269	20		-9.53124	-1.16866	17.8
-5.19368	-0.14637	10.4		-10.4733	-1.78269	20		-9.22531	-1.16866	17.8
-4.7122	-0.14637	5.2		-10.1494	-1.78269	20		-8.91938	-1.16866	17.8
-4.23072	-0.14637	2.23		-9.82548	-1.78269	20		-8.61346	-1.16866	17.8
-3.74925	-0.14637	0.743		-9.50155	-1.78269	20		-8.30753	-1.16866	17.8
-3.26777	-0.14637	0		-9.17762	-1.78269	20		-8.00161	-1.16866	17.8
-2.7863	-0.14637	0		-8.85369	-1.78269	16.7		-7.69568	-1.16866	11.1
-2.30482	-0.14637	0		-8.52977	-1.78269	17.5		-7.38975	-1.16866	13.4
-1.82334	-0.14637	1.49		-8.20584	-1.78269	14.2		-7.08383	-1.16866	13.4
-1.34187	-0.14637	2.23		-7.88191	-1.78269	16.7		-6.7779	-1.16866	8.91
-0.86039	-0.14637	3.72		-7.55798	-1.78269	19.2		-6.47197	-1.16866	8.17
-0.37892	-0.14637	4.46		-7.23405	-1.78269	20		-6.16605	-1.16866	7.43
0.10256	-0.14637	4.46		-6.91012	-1.78269	20		-5.86012	-1.16866	7.43
0.58404	-0.14637	4.46		-6.58619	-1.78269	20		-5.55419	-1.16866	5.94
1.06551	-0.14637	5.95		-6.26226	-1.78269	20		-5.24827	-1.16866	5.2
1.54699	-0.14637	10.4		-5.93833	-1.78269	20		-4.94234	-1.16866	5.2
2.02847	-0.14637	17.8		-5.61441	-1.78269	20		-4.63642	-1.16866	5.2
2.50994	-0.14637	13.4		-5.29048	-1.78269	20		-4.33049	-1.16866	4.46
2.99142	-0.14637	10.4		-4.96655	-1.78269	14.2		-4.02456	-1.16866	4.46
3.47289	-0.14637	8.92		-4.64262	-1.78269	10.8		-3.71864	-1.16866	3.71
3.95437	-0.14637	8.92		-4.31869	-1.78269	9.17		-3.41271	-1.16866	2.23
4.43585	-0.14637	11.9		-3.99476	-1.78269	8.34		-3.10678	-1.16866	1.49
4.91732	-0.14637	8.18		-3.67083	-1.78269	8.34		-2.80086	-1.16866	2.23
5.3988	-0.14637	4.46		-3.3469	-1.78269	8.34		-2.49493	-1.16866	2.97
5.88027	-0.14637	3.72		-3.02297	-1.78269	8.34		-2.189	-1.16866	4.46
6.36175	-0.14637	4.46		-2.69905	-1.78269	8.34		-1.88308	-1.16866	6.69
6.84323	-0.14637	5.2		-2.37512	-1.78269	10.8		-1.57715	-1.16866	8.91
7.3247	-0.14637	5.95		-2.05119	-1.78269	15		-1.27122	-1.16866	14.9
7.80618	-0.14637	7.43		-1.72726	-1.78269	19.2		-0.9653	-1.16866	17.1
8.28765	-0.14637	9.66		-1.40333	-1.78269	20		-0.65937	-1.16866	17.8
8.76913	-0.14637	17.8		-1.0794	-1.78269	20		-0.35345	-1.16866	17.8
9.25061	-0.14637	17.8		-0.75547	-1.78269	20		-0.04752	-1.16866	17.8
-5.67515	0.0873	17.1		-10.7973	-1.54692	20		-9.53124	-0.95663	17.8
-5.19368	0.0873	9.66		-10.4733	-1.54692	20		-9.22531	-0.95663	17.8
-4.7122	0.0873	5.95		-10.1494	-1.54692	20		-8.91938	-0.95663	17.8
-4.23072	0.0873	2.97		-9.82548	-1.54692	20		-8.61346	-0.95663	17.8
-3.74925	0.0873	1.49		-9.50155	-1.54692	20		-8.30753	-0.95663	17.8
-3.26777	0.0873	0.743		-9.17762	-1.54692	20		-8.00161	-0.95663	17.1
-2.7863	0.0873	0		-8.85369	-1.54692	20		-7.69568	-0.95663	14.9
-2.30482	0.0873	0.743		-8.52977	-1.54692	20		-7.38975	-0.95663	17.8
-1.82334	0.0873	2.23		-8.20584	-1.54692	20		-7.08383	-0.95663	12.6
-1.34187	0.0873	3.72		-7.88191	-1.54692	16.7		-6.7779	-0.95663	10.4
-0.86039	0.0873	4.46		-7.55798	-1.54692	20		-6.47197	-0.95663	8.91
-0.37892	0.0873	5.95		-7.23405	-1.54692	20		-6.16605	-0.95663	8.17
0.10256	0.0873	7.43		-6.91012	-1.54692	20		-5.86012	-0.95663	8.91
0.58404	0.0873	7.43		-6.58619	-1.54692	20		-5.55419	-0.95663	6.69
1.06551	0.0873	6.69		-6.26226	-1.54692	20		-5.24827	-0.95663	5.94
1.54699	0.0873	10.4		-5.93833	-1.54692	20		-4.94234	-0.95663	5.2
2.02847	0.0873	17.1		-5.61441	-1.54692	20		-4.63642	-0.95663	5.2
2.50994	0.0873	17.1		-5.29048	-1.54692	20		-4.33049	-0.95663	4.46
2.99142	0.0873	11.2		-4.96655	-1.54692	19.2		-4.02456	-0.95663	4.46
3.47289	0.0873	10.4		-4.64262	-1.54692	19.2		-3.71864	-0.95663	3.71
3.95437	0.0873	11.9		-4.31869	-1.54692	13.3		-3.41271	-0.95663	1.49
4.43585	0.0873	9.66		-3.99476	-1.54692	10.8		-3.10678	-0.95663	0.743
4.91732	0.0873	6.69		-3.67083	-1.54692	10		-2.80086	-0.95663	1.49
5.3988	0.0873	5.2		-3.3469	-1.54692	9.17		-2.49493	-0.95663	2.23
5.88027	0.0873	3.72		-3.02297	-1.54692	7.5		-2.189	-0.95663	3.71
6.36175	0.0873	3.72		-2.69905	-1.54692	8.34		-1.88308	-0.95663	5.2
6.84323	0.0873	4.46		-2.37512	-1.54692	10.8		-1.57715	-0.95663	7.43
7.3247	0.0873	5.95		-2.05119	-1.54692	13.3		-1.27122	-0.95663	11.9
7.80618	0.0873	7.43		-1.72726	-1.54692	16.7		-0.9653	-0.95663	17.8
8.28765	0.0873	8.92		-1.40333	-1.54692	20		-0.65937	-0.95663	17.8
8.76913	0.0873	10.4		-1.0794	-1.54692	20		-0.35345	-0.95663	17.8
9.25061	0.0873	17.8		-0.75547	-1.54692	20		-0.04752	-0.95663	17.8
-5.67515	0.32096	14.1		-10.7973	-1.31116	20		-9.53124	-0.7446	17.8
-5.19368	0.32096	10.4		-10.4733	-1.31116	20		-9.22531	-0.7446	17.8
-4.7122	0.32096	7.43		-10.1494	-1.31116	20		-8.91938	-0.7446	17.8
-4.23072	0.32096	4.46		-9.82548	-1.31116	20		-8.61346	-0.7446	17.8
-3.74925	0.32096	2.97		-9.50155	-1.31116	20		-8.30753	-0.7446	17.8
-3.26777	0.32096	1.49		-9.17762	-1.31116	20		-8.00161	-0.7446	17.8
-2.7863	0.32096	1.49		-8.85369	-1.31116	20		-7.69568	-0.7446	17.8
-2.30482	0.32096	1.49		-8.52977	-1.31116	20		-7.38975	-0.7446	17.8
-1.82334	0.32096	2.23		-8.20584	-1.31116	20		-7.08383	-0.7446	17.8
-1.34187	0.32096	4.46		-7.88191	-1.31116	20		-6.7779	-0.7446	11.9
-0.86039	0.32096	5.95		-7.55798	-1.31116	19.2		-6.47197	-0.7446	11.1
-0.37892	0.32096	8.18		-7.23405	-1.31116	20		-6.16605	-0.7446	10.4
0.10256	0.32096	12.6		-6.91012	-1.31116	20		-5.86012	-0.7446	8.91
0.58404	0.32096	9.66		-6.58619	-1.31116	20		-5.55419	-0.7446	6.69
1.06551	0.32096	9.66		-6.26226	-1.31116	20		-5.24827	-0.7446	5.94
1.54699	0.32096	17.1		-5.93833	-1.31116	20		-4.94234	-0.7446	5.94
2.02847	0.32096	17.8		-5.61441	-1.31116	20		-4.63642	-0.7446	5.94
2.50994	0.32096	17.8		-5.29048	-1.31116	20		-4.33049	-0.7446	5.2
2.99142	0.32096	14.9		-4.96655	-1.31116	20		-4.02456	-0.7446	4.46
3.47289	0.32096	9.66		-4.64262	-1.31116	20		-3.71864	-0.7446	2.97
3.95437	0.32096	10.4		-4.31869	-1.31116	19.2		-3.41271	-0.7446	1.49
4.43585	0.32096	8.18		-3.99476	-1.31116	13.3		-3.10678	-0.7446	0.743
4.91732	0.32096	7.43		-3.67083	-1.31116	10		-2.80086	-0.7446	0
5.3988	0.32096	5.95		-3.3469	-1.31116	8.34		-2.49493	-0.7446	0.743
5.88027	0.32096	3.72		-3.02297	-1.31116	8.34		-2.189	-0.7446	1.49
6.36175	0.32096	4.46		-2.69905	-1.31116	10		-1.88308	-0.7446	3.71
6.84323	0.32096	5.2		-2.37512	-1.31116	12.5		-1.57715	-0.7446	7.43
7.3247	0.32096	5.95		-2.05119	-1.31116	16.7		-1.27122	-0.7446	11.9
7.80618	0.32096	8.18		-1.72726	-1.31116	16.7		-0.9653	-0.7446	14.9
8.28765	0.32096	8.92		-1.40333	-1.31116	20		-0.65937	-0.7446	17.8
8.76913	0.32096	9.66		-1.0794	-1.31116	20		-0.35345	-0.7446	17.8
9.25061	0.32096	17.8		-0.75547	-1.31116	20		-0.04752	-0.7446	17.8
-5.67515	0.55463	17.1		-10.7973	-1.07539	20		-9.53124	-0.53257	17.8
-5.19368	0.55463	13.4		-10.4733	-1.07539	20		-9.22531	-0.53257	17.8
-4.7122	0.55463	10.4		-10.1494	-1.07539	20		-8.91938	-0.53257	17.8
-4.23072	0.55463	6.69		-9.82548	-1.07539	20		-8.61346	-0.53257	17.8
-3.74925	0.55463	5.2		-9.50155	-1.07539	20		-8.30753	-0.53257	17.8
-3.26777	0.55463	2.97		-9.17762	-1.07539	20		-8.00161	-0.53257	17.8
-2.7863	0.55463	2.23		-8.85369	-1.07539	20		-7.69568	-0.53257	17.8
-2.30482	0.55463	2.23		-8.52977	-1.07539	20		-7.38975	-0.53257	17.8
-1.82334	0.55463	2.97		-8.20584	-1.07539	20		-7.08383	-0.53257	17.8
-1.34187	0.55463	4.46		-7.88191	-1.07539	20		-6.7779	-0.53257	17.1
-0.86039	0.55463	5.95		-7.55798	-1.07539	20		-6.47197	-0.53257	17.1
-0.37892	0.55463	7.43		-7.23405	-1.07539	20		-6.16605	-0.53257	17.8
0.10256	0.55463	9.66		-6.91012	-1.07539	20		-5.86012	-0.53257	11.9
0.58404	0.55463	10.4		-6.58619	-1.07539	20		-5.55419	-0.53257	7.43
1.06551	0.55463	17.1		-6.26226	-1.07539	20		-5.24827	-0.53257	7.43
1.54699	0.55463	17.1		-5.93833	-1.07539	20		-4.94234	-0.53257	6.69
2.02847	0.55463	17.8		-5.61441	-1.07539	20		-4.63642	-0.53257	7.43
2.50994	0.55463	17.8		-5.29048	-1.07539	19.2		-4.33049	-0.53257	5.94
2.99142	0.55463	14.9		-4.96655	-1.07539	16.7		-4.02456	-0.53257	3.71
3.47289	0.55463	10.4		-4.64262	-1.07539	19.2		-3.71864	-0.53257	2.97
3.95437	0.55463	9.66		-4.31869	-1.07539	17.5		-3.41271	-0.53257	1.49
4.43585	0.55463	8.18		-3.99476	-1.07539	11.7		-3.10678	-0.53257	0.743
4.91732	0.55463	6.69		-3.67083	-1.07539	10		-2.80086	-0.53257	0
5.3988	0.55463	6.69		-3.3469	-1.07539	8.34		-2.49493	-0.53257	0
5.88027	0.55463	5.95		-3.02297	-1.07539	8.34		-2.189	-0.53257	0.743
6.36175	0.55463	5.2		-2.69905	-1.07539	9.17		-1.88308	-0.53257	2.23
6.84323	0.55463	5.95		-2.37512	-1.07539	12.5		-1.57715	-0.53257	5.2
7.3247	0.55463	6.69		-2.05119	-1.07539	14.2		-1.27122	-0.53257	9.66
7.80618	0.55463	7.43		-1.72726	-1.07539	19.2		-0.9653	-0.53257	14.9
8.28765	0.55463	9.66		-1.40333	-1.07539	20		-0.65937	-0.53257	17.8
8.76913	0.55463	11.2		-1.0794	-1.07539	20		-0.35345	-0.53257	17.8
9.25061	0.55463	17.8		-0.75547	-1.07539	20		-0.04752	-0.53257	17.8
-5.67515	0.7883	17.8		-10.7973	-0.83962	20		-9.53124	-0.32054	17.8
-5.19368	0.7883	17.8		-10.4733	-0.83962	20		-9.22531	-0.32054	17.8
-4.7122	0.7883	17.8		-10.1494	-0.83962	20		-8.91938	-0.32054	17.8
-4.23072	0.7883	11.9		-9.82548	-0.83962	20		-8.61346	-0.32054	17.8
-3.74925	0.7883	8.18		-9.50155	-0.83962	20		-8.30753	-0.32054	17.8
-3.26777	0.7883	5.95		-9.17762	-0.83962	20		-8.00161	-0.32054	17.8
-2.7863	0.7883	4.46		-8.85369	-0.83962	20		-7.69568	-0.32054	17.8
-2.30482	0.7883	3.72		-8.52977	-0.83962	20		-7.38975	-0.32054	17.8
-1.82334	0.7883	3.72		-8.20584	-0.83962	20		-7.08383	-0.32054	17.8
-1.34187	0.7883	3.72		-7.88191	-0.83962	20		-6.7779	-0.32054	17.8
-0.86039	0.7883	5.2		-7.55798	-0.83962	20		-6.47197	-0.32054	17.8
-0.37892	0.7883	5.95		-7.23405	-0.83962	20		-6.16605	-0.32054	17.8
0.10256	0.7883	8.18		-6.91012	-0.83962	20		-5.86012	-0.32054	14.9
0.58404	0.7883	11.2		-6.58619	-0.83962	20		-5.55419	-0.32054	11.1
1.06551	0.7883	17.8		-6.26226	-0.83962	20		-5.24827	-0.32054	8.91
1.54699	0.7883	17.8		-5.93833	-0.83962	20		-4.94234	-0.32054	9.66
2.02847	0.7883	17.8		-5.61441	-0.83962	19.2		-4.63642	-0.32054	6.69
2.50994	0.7883	17.8		-5.29048	-0.83962	14.2		-4.33049	-0.32054	5.94
2.99142	0.7883	17.8		-4.96655	-0.83962	11.7		-4.02456	-0.32054	3.71
3.47289	0.7883	11.2		-4.64262	-0.83962	11.7		-3.71864	-0.32054	2.23
3.95437	0.7883	9.66		-4.31869	-0.83962	12.5		-3.41271	-0.32054	1.49
4.43585	0.7883	6.69		-3.99476	-0.83962	11.7		-3.10678	-0.32054	0.743
4.91732	0.7883	7.43		-3.67083	-0.83962	10.8		-2.80086	-0.32054	0.743
5.3988	0.7883	6.69		-3.3469	-0.83962	9.17		-2.49493	-0.32054	0.743
5.88027	0.7883	5.95		-3.02297	-0.83962	7.5		-2.189	-0.32054	0.743
6.36175	0.7883	5.95		-2.69905	-0.83962	8.34		-1.88308	-0.32054	1.49
6.84323	0.7883	4.46		-2.37512	-0.83962	10		-1.57715	-0.32054	4.46
7.3247	0.7883	5.2		-2.05119	-0.83962	11.7		-1.27122	-0.32054	8.17
7.80618	0.7883	5.95		-1.72726	-0.83962	15.8		-0.9653	-0.32054	14.9
8.28765	0.7883	9.66		-1.40333	-0.83962	20		-0.65937	-0.32054	17.8
8.76913	0.7883	13.4		-1.0794	-0.83962	20		-0.35345	-0.32054	17.8
9.25061	0.7883	17.8		-0.75547	-0.83962	20		-0.04752	-0.32054	17.8
-5.67515	1.02197	17.8		-10.7973	-0.60386	20		-9.53124	-0.10851	17.8
-5.19368	1.02197	17.8		-10.4733	-0.60386	20		-9.22531	-0.10851	17.8
-4.7122	1.02197	17.8		-10.1494	-0.60386	20		-8.91938	-0.10851	17.8
-4.23072	1.02197	14.9		-9.82548	-0.60386	20		-8.61346	-0.10851	17.8
-3.74925	1.02197	14.9		-9.50155	-0.60386	20		-8.30753	-0.10851	17.8
-3.26777	1.02197	9.66		-9.17762	-0.60386	20		-8.00161	-0.10851	17.8
-2.7863	1.02197	5.95		-8.85369	-0.60386	20		-7.69568	-0.10851	17.8
-2.30482	1.02197	5.95		-8.52977	-0.60386	20		-7.38975	-0.10851	17.8
-1.82334	1.02197	5.2		-8.20584	-0.60386	20		-7.08383	-0.10851	17.8
-1.34187	1.02197	3.72		-7.88191	-0.60386	20		-6.7779	-0.10851	17.8
-0.86039	1.02197	4.46		-7.55798	-0.60386	20		-6.47197	-0.10851	17.8
-0.37892	1.02197	5.2		-7.23405	-0.60386	20		-6.16605	-0.10851	17.8
0.10256	1.02197	5.95		-6.91012	-0.60386	20		-5.86012	-0.10851	17.8
0.58404	1.02197	8.92		-6.58619	-0.60386	20		-5.55419	-0.10851	11.9
1.06551	1.02197	17.1		-6.26226	-0.60386	20		-5.24827	-0.10851	11.9
1.54699	1.02197	17.8		-5.93833	-0.60386	20		-4.94234	-0.10851	8.91
2.02847	1.02197	17.8		-5.61441	-0.60386	20		-4.63642	-0.10851	7.43
2.50994	1.02197	17.8		-5.29048	-0.60386	14.2		-4.33049	-0.10851	5.2
2.99142	1.02197	17.8		-4.96655	-0.60386	10		-4.02456	-0.10851	3.71
3.47289	1.02197	11.9		-4.64262	-0.60386	8.34		-3.71864	-0.10851	2.23
3.95437	1.02197	11.2		-4.31869	-0.60386	7.5		-3.41271	-0.10851	1.49
4.43585	1.02197	8.18		-3.99476	-0.60386	7.5		-3.10678	-0.10851	1.49
4.91732	1.02197	6.69		-3.67083	-0.60386	7.5		-2.80086	-0.10851	0.743
5.3988	1.02197	6.69		-3.3469	-0.60386	8.34		-2.49493	-0.10851	1.49
5.88027	1.02197	5.95		-3.02297	-0.60386	6.67		-2.189	-0.10851	1.49
6.36175	1.02197	5.2		-2.69905	-0.60386	5.84		-1.88308	-0.10851	1.49
6.84323	1.02197	3.72		-2.37512	-0.60386	7.5		-1.57715	-0.10851	3.71
7.3247	1.02197	4.46		-2.05119	-0.60386	10		-1.27122	-0.10851	8.17
7.80618	1.02197	5.2		-1.72726	-0.60386	12.5		-0.9653	-0.10851	14.1
8.28765	1.02197	8.92		-1.40333	-0.60386	16.7		-0.65937	-0.10851	17.8
8.76913	1.02197	12.6		-1.0794	-0.60386	20		-0.35345	-0.10851	17.8
9.25061	1.02197	17.8		-0.75547	-0.60386	20		-0.04752	-0.10851	17.8
-5.67515	1.25563	17.8		-10.7973	-0.3681	20		-9.53124	0.10352	17.8
-5.19368	1.25563	17.8		-10.4733	-0.3681	20		-9.22531	0.10352	17.8
-4.7122	1.25563	17.8		-10.1494	-0.3681	20		-8.91938	0.10352	17.8
-4.23072	1.25563	17.8		-9.82548	-0.3681	20		-8.61346	0.10352	17.8
-3.74925	1.25563	17.8		-9.50155	-0.3681	20		-8.30753	0.10352	17.8
-3.26777	1.25563	11.2		-9.17762	-0.3681	20		-8.00161	0.10352	17.8
-2.7863	1.25563	9.66		-8.85369	-0.3681	20		-7.69568	0.10352	17.8
-2.30482	1.25563	7.43		-8.52977	-0.3681	20		-7.38975	0.10352	17.8
-1.82334	1.25563	5.95		-8.20584	-0.3681	20		-7.08383	0.10352	17.8
-1.34187	1.25563	4.46		-7.88191	-0.3681	20		-6.7779	0.10352	17.8
-0.86039	1.25563	3.72		-7.55798	-0.3681	20		-6.47197	0.10352	17.8
-0.37892	1.25563	4.46		-7.23405	-0.3681	20		-6.16605	0.10352	17.8
0.10256	1.25563	5.2		-6.91012	-0.3681	20		-5.86012	0.10352	17.8
0.58404	1.25563	7.43		-6.58619	-0.3681	20		-5.55419	0.10352	14.9
1.06551	1.25563	17.1		-6.26226	-0.3681	20		-5.24827	0.10352	11.1
1.54699	1.25563	17.8		-5.93833	-0.3681	20		-4.94234	0.10352	9.66
2.02847	1.25563	17.8		-5.61441	-0.3681	20		-4.63642	0.10352	8.17
2.50994	1.25563	17.8		-5.29048	-0.3681	14.2		-4.33049	0.10352	6.69
2.99142	1.25563	17.8		-4.96655	-0.3681	9.17		-4.02456	0.10352	4.46
3.47289	1.25563	14.1		-4.64262	-0.3681	5.84		-3.71864	0.10352	2.97
3.95437	1.25563	13.4		-4.31869	-0.3681	4.17		-3.41271	0.10352	2.23
4.43585	1.25563	11.2		-3.99476	-0.3681	3.34		-3.10678	0.10352	2.23
4.91732	1.25563	9.66		-3.67083	-0.3681	3.34		-2.80086	0.10352	2.23
5.3988	1.25563	8.18		-3.3469	-0.3681	5		-2.49493	0.10352	2.23
5.88027	1.25563	5.95		-3.02297	-0.3681	5.84		-2.189	0.10352	2.23
6.36175	1.25563	4.46		-2.69905	-0.3681	5		-1.88308	0.10352	2.97
6.84323	1.25563	3.72		-2.37512	-0.3681	5		-1.57715	0.10352	4.46
7.3247	1.25563	3.72		-2.05119	-0.3681	8.34		-1.27122	0.10352	8.17
7.80618	1.25563	5.2		-1.72726	-0.3681	11.7		-0.9653	0.10352	14.9
8.28765	1.25563	8.18		-1.40333	-0.3681	14.2		-0.65937	0.10352	17.8
8.76913	1.25563	12.6		-1.0794	-0.3681	20		-0.35345	0.10352	17.8
9.25061	1.25563	17.8		-0.75547	-0.3681	20		-0.04752	0.10352	17.8
-5.67515	1.4893	17.8		-10.7973	-0.13233	20		-9.53124	0.31555	17.8
-5.19368	1.4893	17.8		-10.4733	-0.13233	20		-9.22531	0.31555	17.8
-4.7122	1.4893	17.8		-10.1494	-0.13233	20		-8.91938	0.31555	17.8
-4.23072	1.4893	17.8		-9.82548	-0.13233	20		-8.61346	0.31555	17.8
-3.74925	1.4893	17.1		-9.50155	-0.13233	20		-8.30753	0.31555	17.8
-3.26777	1.4893	12.6		-9.17762	-0.13233	20		-8.00161	0.31555	17.8
-2.7863	1.4893	11.2		-8.85369	-0.13233	20		-7.69568	0.31555	17.8
-2.30482	1.4893	7.43		-8.52977	-0.13233	20		-7.38975	0.31555	17.8
-1.82334	1.4893	5.95		-8.20584	-0.13233	20		-7.08383	0.31555	17.8
-1.34187	1.4893	5.2		-7.88191	-0.13233	20		-6.7779	0.31555	17.8
-0.86039	1.4893	3.72		-7.55798	-0.13233	20		-6.47197	0.31555	17.8
-0.37892	1.4893	3.72		-7.23405	-0.13233	20		-6.16605	0.31555	17.8
0.10256	1.4893	5.2		-6.91012	-0.13233	20		-5.86012	0.31555	17.8
0.58404	1.4893	8.18		-6.58619	-0.13233	20		-5.55419	0.31555	14.9
1.06551	1.4893	11.9		-6.26226	-0.13233	20		-5.24827	0.31555	13.4
1.54699	1.4893	17.8		-5.93833	-0.13233	20		-4.94234	0.31555	8.91
2.02847	1.4893	17.8		-5.61441	-0.13233	20		-4.63642	0.31555	8.17
2.50994	1.4893	17.8		-5.29048	-0.13233	19.2		-4.33049	0.31555	6.69
2.99142	1.4893	17.8		-4.96655	-0.13233	9.17		-4.02456	0.31555	5.2
3.47289	1.4893	17.8		-4.64262	-0.13233	4.17		-3.71864	0.31555	3.71
3.95437	1.4893	17.8		-4.31869	-0.13233	2.5		-3.41271	0.31555	2.97
4.43585	1.4893	17.8		-3.99476	-0.13233	0.834		-3.10678	0.31555	2.97
4.91732	1.4893	12.6		-3.67083	-0.13233	0.834		-2.80086	0.31555	2.23
5.3988	1.4893	11.2		-3.3469	-0.13233	2.5		-2.49493	0.31555	2.23
5.88027	1.4893	7.43		-3.02297	-0.13233	4.17		-2.189	0.31555	1.49
6.36175	1.4893	5.2		-2.69905	-0.13233	4.17		-1.88308	0.31555	2.23
6.84323	1.4893	5.2		-2.37512	-0.13233	5		-1.57715	0.31555	3.71
7.3247	1.4893	5.2		-2.05119	-0.13233	6.67		-1.27122	0.31555	6.69
7.80618	1.4893	6.69		-1.72726	-0.13233	9.17		-0.9653	0.31555	10.4
8.28765	1.4893	8.92		-1.40333	-0.13233	13.3		-0.65937	0.31555	17.8
8.76913	1.4893	14.1		-1.0794	-0.13233	19.2		-0.35345	0.31555	17.8
9.25061	1.4893	17.1		-0.75547	-0.13233	20		-0.04752	0.31555	17.8
-5.67515	1.72297	17.8		-10.7973	0.10343	20		-9.53124	0.52758	17.8
-5.19368	1.72297	17.8		-10.4733	0.10343	20		-9.22531	0.52758	17.8
-4.7122	1.72297	17.8		-10.1494	0.10343	20		-8.91938	0.52758	17.8
-4.23072	1.72297	17.8		-9.82548	0.10343	20		-8.61346	0.52758	17.8
-3.74925	1.72297	17.1		-9.50155	0.10343	20		-8.30753	0.52758	17.8
-3.26777	1.72297	14.9		-9.17762	0.10343	20		-8.00161	0.52758	17.8
-2.7863	1.72297	9.66		-8.85369	0.10343	20		-7.69568	0.52758	17.8
-2.30482	1.72297	5.95		-8.52977	0.10343	20		-7.38975	0.52758	17.8
-1.82334	1.72297	5.95		-8.20584	0.10343	20		-7.08383	0.52758	17.8
-1.34187	1.72297	4.46		-7.88191	0.10343	20		-6.7779	0.52758	17.8
-0.86039	1.72297	3.72		-7.55798	0.10343	20		-6.47197	0.52758	17.8
-0.37892	1.72297	4.46		-7.23405	0.10343	20		-6.16605	0.52758	17.8
0.10256	1.72297	5.95		-6.91012	0.10343	20		-5.86012	0.52758	17.8
0.58404	1.72297	8.18		-6.58619	0.10343	20		-5.55419	0.52758	17.1
1.06551	1.72297	11.9		-6.26226	0.10343	20		-5.24827	0.52758	14.1
1.54699	1.72297	17.8		-5.93833	0.10343	20		-4.94234	0.52758	9.66
2.02847	1.72297	17.8		-5.61441	0.10343	20		-4.63642	0.52758	7.43
2.50994	1.72297	17.8		-5.29048	0.10343	19.2		-4.33049	0.52758	6.69
2.99142	1.72297	17.8		-4.96655	0.10343	10		-4.02456	0.52758	5.2
3.47289	1.72297	17.8		-4.64262	0.10343	5		-3.71864	0.52758	4.46
3.95437	1.72297	17.8		-4.31869	0.10343	1.67		-3.41271	0.52758	3.71
4.43585	1.72297	17.8		-3.99476	0.10343	0		-3.10678	0.52758	3.71
4.91732	1.72297	17.1		-3.67083	0.10343	0		-2.80086	0.52758	2.97
5.3988	1.72297	17.1		-3.3469	0.10343	1.67		-2.49493	0.52758	2.23
5.88027	1.72297	11.2		-3.02297	0.10343	3.34		-2.189	0.52758	1.49
6.36175	1.72297	7.43		-2.69905	0.10343	4.17		-1.88308	0.52758	1.49
6.84323	1.72297	7.43		-2.37512	0.10343	5		-1.57715	0.52758	2.97
7.3247	1.72297	7.43		-2.05119	0.10343	5.84		-1.27122	0.52758	5.2
7.80618	1.72297	10.4		-1.72726	0.10343	8.34		-0.9653	0.52758	7.43
8.28765	1.72297	11.9		-1.40333	0.10343	10		-0.65937	0.52758	12.6
8.76913	1.72297	17.1		-1.0794	0.10343	12.5		-0.35345	0.52758	17.8
9.25061	1.72297	17.8		-0.75547	0.10343	19.2		-0.04752	0.52758	17.8
-5.67515	1.95664	17.8		-10.7973	0.3392	20		-9.53124	0.73961	17.8
-5.19368	1.95664	17.8		-10.4733	0.3392	20		-9.22531	0.73961	17.8
-4.7122	1.95664	17.8		-10.1494	0.3392	20		-8.91938	0.73961	17.8
-4.23072	1.95664	17.8		-9.82548	0.3392	20		-8.61346	0.73961	17.8
-3.74925	1.95664	17.8		-9.50155	0.3392	20		-8.30753	0.73961	17.8
-3.26777	1.95664	17.8		-9.17762	0.3392	20		-8.00161	0.73961	17.8
-2.7863	1.95664	8.18		-8.85369	0.3392	20		-7.69568	0.73961	17.8
-2.30482	1.95664	6.69		-8.52977	0.3392	20		-7.38975	0.73961	17.8
-1.82334	1.95664	4.46		-8.20584	0.3392	20		-7.08383	0.73961	17.8
-1.34187	1.95664	3.72		-7.88191	0.3392	20		-6.7779	0.73961	17.8
-0.86039	1.95664	3.72		-7.55798	0.3392	20		-6.47197	0.73961	17.8
-0.37892	1.95664	3.72		-7.23405	0.3392	20		-6.16605	0.73961	17.8
0.10256	1.95664	5.95		-6.91012	0.3392	20		-5.86012	0.73961	17.8
0.58404	1.95664	8.92		-6.58619	0.3392	20		-5.55419	0.73961	17.8
1.06551	1.95664	17.1		-6.26226	0.3392	20		-5.24827	0.73961	17.8
1.54699	1.95664	17.8		-5.93833	0.3392	20		-4.94234	0.73961	11.1
2.02847	1.95664	17.8		-5.61441	0.3392	20		-4.63642	0.73961	8.91
2.50994	1.95664	17.8		-5.29048	0.3392	20		-4.33049	0.73961	8.17
2.99142	1.95664	17.8		-4.96655	0.3392	11.7		-4.02456	0.73961	5.2
3.47289	1.95664	17.8		-4.64262	0.3392	5.84		-3.71864	0.73961	5.2
3.95437	1.95664	17.8		-4.31869	0.3392	2.5		-3.41271	0.73961	4.46
4.43585	1.95664	17.8		-3.99476	0.3392	0.834		-3.10678	0.73961	3.71
4.91732	1.95664	17.8		-3.67083	0.3392	0		-2.80086	0.73961	2.97
5.3988	1.95664	17.8		-3.3469	0.3392	0.834		-2.49493	0.73961	2.97
5.88027	1.95664	17.8		-3.02297	0.3392	2.5		-2.189	0.73961	2.23
6.36175	1.95664	14.9		-2.69905	0.3392	4.17		-1.88308	0.73961	1.49
6.84323	1.95664	11.9		-2.37512	0.3392	5		-1.57715	0.73961	2.23
7.3247	1.95664	14.9		-2.05119	0.3392	6.67		-1.27122	0.73961	4.46
7.80618	1.95664	17.1		-1.72726	0.3392	7.5		-0.9653	0.73961	6.69
8.28765	1.95664	17.8		-1.40333	0.3392	8.34		-0.65937	0.73961	9.66
8.76913	1.95664	17.8		-1.0794	0.3392	10.8		-0.35345	0.73961	17.8
9.25061	1.95664	17.8		-0.75547	0.3392	15.8		-0.04752	0.73961	17.8
-5.67515	2.1903	17.8		-10.7973	0.57496	20		-9.53124	0.95164	17.8
-5.19368	2.1903	17.8		-10.4733	0.57496	20		-9.22531	0.95164	17.8
-4.7122	2.1903	17.8		-10.1494	0.57496	20		-8.91938	0.95164	17.8
-4.23072	2.1903	17.8		-9.82548	0.57496	20		-8.61346	0.95164	17.8
-3.74925	2.1903	17.8		-9.50155	0.57496	20		-8.30753	0.95164	17.8
-3.26777	2.1903	17.8		-9.17762	0.57496	20		-8.00161	0.95164	17.8
-2.7863	2.1903	10.4		-8.85369	0.57496	20		-7.69568	0.95164	17.8
-2.30482	2.1903	7.43		-8.52977	0.57496	20		-7.38975	0.95164	17.8
-1.82334	2.1903	5.2		-8.20584	0.57496	20		-7.08383	0.95164	17.8
-1.34187	2.1903	4.46		-7.88191	0.57496	20		-6.7779	0.95164	17.8
-0.86039	2.1903	4.46		-7.55798	0.57496	20		-6.47197	0.95164	17.8
-0.37892	2.1903	4.46		-7.23405	0.57496	20		-6.16605	0.95164	17.8
0.10256	2.1903	5.2		-6.91012	0.57496	20		-5.86012	0.95164	17.8
0.58404	2.1903	7.43		-6.58619	0.57496	20		-5.55419	0.95164	17.8
1.06551	2.1903	17.1		-6.26226	0.57496	20		-5.24827	0.95164	17.8
1.54699	2.1903	17.8		-5.93833	0.57496	20		-4.94234	0.95164	17.8
2.02847	2.1903	17.8		-5.61441	0.57496	20		-4.63642	0.95164	13.4
2.50994	2.1903	17.8		-5.29048	0.57496	20		-4.33049	0.95164	9.66
2.99142	2.1903	17.8		-4.96655	0.57496	14.2		-4.02456	0.95164	7.43
3.47289	2.1903	17.8		-4.64262	0.57496	8.34		-3.71864	0.95164	6.69
3.95437	2.1903	17.8		-4.31869	0.57496	5		-3.41271	0.95164	5.94
4.43585	2.1903	17.8		-3.99476	0.57496	2.5		-3.10678	0.95164	5.2
4.91732	2.1903	17.8		-3.67083	0.57496	0.834		-2.80086	0.95164	4.46
5.3988	2.1903	17.8		-3.3469	0.57496	1.67		-2.49493	0.95164	4.46
5.88027	2.1903	17.8		-3.02297	0.57496	3.34		-2.189	0.95164	3.71
6.36175	2.1903	17.8		-2.69905	0.57496	5		-1.88308	0.95164	2.97
6.84323	2.1903	17.1		-2.37512	0.57496	5.84		-1.57715	0.95164	2.97
7.3247	2.1903	17.8		-2.05119	0.57496	6.67		-1.27122	0.95164	4.46
7.80618	2.1903	17.8		-1.72726	0.57496	7.5		-0.9653	0.95164	6.69
8.28765	2.1903	17.8		-1.40333	0.57496	9.17		-0.65937	0.95164	8.91
8.76913	2.1903	17.8		-1.0794	0.57496	10.8		-0.35345	0.95164	17.1
9.25061	2.1903	17.8		-0.75547	0.57496	14.2		-0.04752	0.95164	17.8
-5.67515	2.42397	17.8		-10.7973	0.81073	20		-9.53124	1.16367	17.8
-5.19368	2.42397	17.8		-10.4733	0.81073	20		-9.22531	1.16367	17.8
-4.7122	2.42397	17.8		-10.1494	0.81073	20		-8.91938	1.16367	17.8
-4.23072	2.42397	17.8		-9.82548	0.81073	20		-8.61346	1.16367	17.8
-3.74925	2.42397	17.8		-9.50155	0.81073	20		-8.30753	1.16367	17.8
-3.26777	2.42397	17.8		-9.17762	0.81073	20		-8.00161	1.16367	17.8
-2.7863	2.42397	11.2		-8.85369	0.81073	20		-7.69568	1.16367	17.8
-2.30482	2.42397	8.92		-8.52977	0.81073	20		-7.38975	1.16367	17.8
-1.82334	2.42397	8.18		-8.20584	0.81073	20		-7.08383	1.16367	17.8
-1.34187	2.42397	5.95		-7.88191	0.81073	20		-6.7779	1.16367	17.8
-0.86039	2.42397	5.2		-7.55798	0.81073	20		-6.47197	1.16367	17.8
-0.37892	2.42397	3.72		-7.23405	0.81073	20		-6.16605	1.16367	17.8
0.10256	2.42397	5.2		-6.91012	0.81073	20		-5.86012	1.16367	17.8
0.58404	2.42397	7.43		-6.58619	0.81073	20		-5.55419	1.16367	17.8
1.06551	2.42397	13.4		-6.26226	0.81073	20		-5.24827	1.16367	17.8
1.54699	2.42397	17.8		-5.93833	0.81073	20		-4.94234	1.16367	14.9
2.02847	2.42397	17.8		-5.61441	0.81073	20		-4.63642	1.16367	17.1
2.50994	2.42397	17.8		-5.29048	0.81073	20		-4.33049	1.16367	14.1
2.99142	2.42397	17.8		-4.96655	0.81073	17.5		-4.02456	1.16367	12.6
3.47289	2.42397	17.8		-4.64262	0.81073	12.5		-3.71864	1.16367	11.1
3.95437	2.42397	17.8		-4.31869	0.81073	8.34		-3.41271	1.16367	9.66
4.43585	2.42397	17.8		-3.99476	0.81073	5.84		-3.10678	1.16367	10.4
4.91732	2.42397	17.8		-3.67083	0.81073	4.17		-2.80086	1.16367	8.17
5.3988	2.42397	17.8		-3.3469	0.81073	3.34		-2.49493	1.16367	7.43
5.88027	2.42397	17.8		-3.02297	0.81073	5		-2.189	1.16367	6.69
6.36175	2.42397	17.8		-2.69905	0.81073	6.67		-1.88308	1.16367	5.2
6.84323	2.42397	17.8		-2.37512	0.81073	9.17		-1.57715	1.16367	4.46
7.3247	2.42397	17.8		-2.05119	0.81073	10		-1.27122	1.16367	5.94
7.80618	2.42397	17.8		-1.72726	0.81073	10		-0.9653	1.16367	7.43
8.28765	2.42397	17.8		-1.40333	0.81073	10		-0.65937	1.16367	8.91
8.76913	2.42397	17.8		-1.0794	0.81073	11.7		-0.35345	1.16367	12.6
9.25061	2.42397	17.8		-0.75547	0.81073	19.2		-0.04752	1.16367	17.8
-5.67515	2.65764	17.8		-10.7973	1.0465	20		-9.53124	1.3757	17.8
-5.19368	2.65764	17.8		-10.4733	1.0465	20		-9.22531	1.3757	17.8
-4.7122	2.65764	17.8		-10.1494	1.0465	20		-8.91938	1.3757	17.8
-4.23072	2.65764	17.8		-9.82548	1.0465	20		-8.61346	1.3757	17.8
-3.74925	2.65764	17.8		-9.50155	1.0465	20		-8.30753	1.3757	17.8
-3.26777	2.65764	17.8		-9.17762	1.0465	20		-8.00161	1.3757	17.8
-2.7863	2.65764	14.1		-8.85369	1.0465	20		-7.69568	1.3757	17.8
-2.30482	2.65764	14.1		-8.52977	1.0465	20		-7.38975	1.3757	17.8
-1.82334	2.65764	11.2		-8.20584	1.0465	20		-7.08383	1.3757	17.8
-1.34187	2.65764	9.66		-7.88191	1.0465	20		-6.7779	1.3757	17.8
-0.86039	2.65764	6.69		-7.55798	1.0465	20		-6.47197	1.3757	17.8
-0.37892	2.65764	6.69		-7.23405	1.0465	20		-6.16605	1.3757	17.8
0.10256	2.65764	7.43		-6.91012	1.0465	20		-5.86012	1.3757	17.8
0.58404	2.65764	8.18		-6.58619	1.0465	20		-5.55419	1.3757	17.8
1.06551	2.65764	14.1		-6.26226	1.0465	20		-5.24827	1.3757	17.8
1.54699	2.65764	17.8		-5.93833	1.0465	20		-4.94234	1.3757	17.8
2.02847	2.65764	17.8		-5.61441	1.0465	20		-4.63642	1.3757	17.8
2.50994	2.65764	17.8		-5.29048	1.0465	20		-4.33049	1.3757	17.8
2.99142	2.65764	17.8		-4.96655	1.0465	20		-4.02456	1.3757	17.1
3.47289	2.65764	17.8		-4.64262	1.0465	14.2		-3.71864	1.3757	17.1
3.95437	2.65764	17.8		-4.31869	1.0465	11.7		-3.41271	1.3757	17.8
4.43585	2.65764	17.8		-3.99476	1.0465	10.8		-3.10678	1.3757	12.6
4.91732	2.65764	17.8		-3.67083	1.0465	8.34		-2.80086	1.3757	12.6
5.3988	2.65764	17.8		-3.3469	1.0465	8.34		-2.49493	1.3757	11.9
5.88027	2.65764	17.8		-3.02297	1.0465	9.17		-2.189	1.3757	12.6
6.36175	2.65764	17.8		-2.69905	1.0465	10.8		-1.88308	1.3757	10.4
6.84323	2.65764	17.8		-2.37512	1.0465	11.7		-1.57715	1.3757	7.43
7.3247	2.65764	17.8		-2.05119	1.0465	14.2		-1.27122	1.3757	8.91
7.80618	2.65764	17.8		-1.72726	1.0465	15.8		-0.9653	1.3757	9.66
8.28765	2.65764	17.8		-1.40333	1.0465	17.5		-0.65937	1.3757	14.1
8.76913	2.65764	17.8		-1.0794	1.0465	15.8		-0.35345	1.3757	11.9
9.25061	2.65764	17.8		-0.75547	1.0465	20		-0.04752	1.3757	17.1
-5.67515	2.89131	17.8		-10.7973	1.28226	20		-9.53124	1.58773	17.8
-5.19368	2.89131	17.8		-10.4733	1.28226	20		-9.22531	1.58773	17.8
-4.7122	2.89131	17.8		-10.1494	1.28226	20		-8.91938	1.58773	17.8
-4.23072	2.89131	17.8		-9.82548	1.28226	20		-8.61346	1.58773	17.8
-3.74925	2.89131	17.8		-9.50155	1.28226	20		-8.30753	1.58773	17.8
-3.26777	2.89131	17.8		-9.17762	1.28226	20		-8.00161	1.58773	17.8
-2.7863	2.89131	17.8		-8.85369	1.28226	20		-7.69568	1.58773	17.8
-2.30482	2.89131	17.8		-8.52977	1.28226	20		-7.38975	1.58773	17.8
-1.82334	2.89131	17.8		-8.20584	1.28226	20		-7.08383	1.58773	17.8
-1.34187	2.89131	14.9		-7.88191	1.28226	20		-6.7779	1.58773	17.8
-0.86039	2.89131	11.2		-7.55798	1.28226	20		-6.47197	1.58773	17.8
-0.37892	2.89131	11.2		-7.23405	1.28226	20		-6.16605	1.58773	17.8
0.10256	2.89131	12.6		-6.91012	1.28226	20		-5.86012	1.58773	17.8
0.58404	2.89131	14.9		-6.58619	1.28226	20		-5.55419	1.58773	17.8
1.06551	2.89131	17.1		-6.26226	1.28226	20		-5.24827	1.58773	17.8
1.54699	2.89131	17.8		-5.93833	1.28226	20		-4.94234	1.58773	17.8
2.02847	2.89131	17.8		-5.61441	1.28226	20		-4.63642	1.58773	17.8
2.50994	2.89131	17.8		-5.29048	1.28226	20		-4.33049	1.58773	17.8
2.99142	2.89131	17.8		-4.96655	1.28226	20		-4.02456	1.58773	17.8
3.47289	2.89131	17.8		-4.64262	1.28226	17.5		-3.71864	1.58773	14.9
3.95437	2.89131	17.8		-4.31869	1.28226	17.5		-3.41271	1.58773	14.9
4.43585	2.89131	17.8		-3.99476	1.28226	15.8		-3.10678	1.58773	17.1
4.91732	2.89131	17.8		-3.67083	1.28226	14.2		-2.80086	1.58773	17.1
5.3988	2.89131	17.8		-3.3469	1.28226	13.3		-2.49493	1.58773	17.1
5.88027	2.89131	17.8		-3.02297	1.28226	19.2		-2.189	1.58773	17.1
6.36175	2.89131	17.8		-2.69905	1.28226	19.2		-1.88308	1.58773	14.1
6.84323	2.89131	17.8		-2.37512	1.28226	19.2		-1.57715	1.58773	14.1
7.3247	2.89131	17.8		-2.05119	1.28226	20		-1.27122	1.58773	11.9
7.80618	2.89131	17.8		-1.72726	1.28226	20		-0.9653	1.58773	11.1
8.28765	2.89131	17.8		-1.40333	1.28226	20		-0.65937	1.58773	14.9
8.76913	2.89131	17.8		-1.0794	1.28226	20		-0.35345	1.58773	13.4
9.25061	2.89131	17.8		-0.75547	1.28226	20		-0.04752	1.58773	17.8
-5.67515	3.12498	17.8		-10.7973	1.51803	20		-9.53124	1.79976	17.8
-5.19368	3.12498	17.8		-10.4733	1.51803	20		-9.22531	1.79976	17.8
-4.7122	3.12498	17.8		-10.1494	1.51803	20		-8.91938	1.79976	17.8
-4.23072	3.12498	17.8		-9.82548	1.51803	20		-8.61346	1.79976	17.8
-3.74925	3.12498	17.8		-9.50155	1.51803	20		-8.30753	1.79976	17.8
-3.26777	3.12498	17.8		-9.17762	1.51803	20		-8.00161	1.79976	17.8
-2.7863	3.12498	17.8		-8.85369	1.51803	20		-7.69568	1.79976	17.8
-2.30482	3.12498	17.8		-8.52977	1.51803	20		-7.38975	1.79976	17.8
-1.82334	3.12498	17.8		-8.20584	1.51803	20		-7.08383	1.79976	17.8
-1.34187	3.12498	17.8		-7.88191	1.51803	20		-6.7779	1.79976	17.8
-0.86039	3.12498	17.1		-7.55798	1.51803	20		-6.47197	1.79976	17.8
-0.37892	3.12498	14.9		-7.23405	1.51803	20		-6.16605	1.79976	17.8
0.10256	3.12498	17.8		-6.91012	1.51803	20		-5.86012	1.79976	17.8
0.58404	3.12498	17.8		-6.58619	1.51803	20		-5.55419	1.79976	17.8
1.06551	3.12498	17.8		-6.26226	1.51803	20		-5.24827	1.79976	17.8
1.54699	3.12498	17.8		-5.93833	1.51803	20		-4.94234	1.79976	17.8
2.02847	3.12498	17.8		-5.61441	1.51803	20		-4.63642	1.79976	17.8
2.50994	3.12498	17.8		-5.29048	1.51803	20		-4.33049	1.79976	17.8
2.99142	3.12498	17.8		-4.96655	1.51803	20		-4.02456	1.79976	17.8
3.47289	3.12498	17.8		-4.64262	1.51803	20		-3.71864	1.79976	17.8
3.95437	3.12498	17.8		-4.31869	1.51803	20		-3.41271	1.79976	17.8
4.43585	3.12498	17.8		-3.99476	1.51803	20		-3.10678	1.79976	17.8
4.91732	3.12498	17.8		-3.67083	1.51803	15.8		-2.80086	1.79976	17.8
5.3988	3.12498	17.8		-3.3469	1.51803	17.5		-2.49493	1.79976	17.8
5.88027	3.12498	17.8		-3.02297	1.51803	20		-2.189	1.79976	17.8
6.36175	3.12498	17.8		-2.69905	1.51803	20		-1.88308	1.79976	17.8
6.84323	3.12498	17.8		-2.37512	1.51803	20		-1.57715	1.79976	17.8
7.3247	3.12498	17.8		-2.05119	1.51803	20		-1.27122	1.79976	17.1
7.80618	3.12498	17.8		-1.72726	1.51803	20		-0.9653	1.79976	17.8
8.28765	3.12498	17.8		-1.40333	1.51803	20		-0.65937	1.79976	17.1
8.76913	3.12498	17.8		-1.0794	1.51803	20		-0.35345	1.79976	17.8
9.25061	3.12498	17.8		-0.75547	1.51803	20		-0.04752	1.79976	17.8

## Sheet: Fig-6A
Organism	Hidrogen bond	Hydrophobic interaction
F. hepatica	9	3
Nlu	10	3
Bmo	8	4
Hsa	8	3
Sha	9	4
Bge	9	4
Dme	6	4
Tso	6	3

## Sheet: Fig-6B
	PH	van der Waals	Km	ln Km	Score
N. lugens	10	3	0.00018	-8.62255	-88.9552
B. mori	8	4	0.00019	-8.56849	-73.8496
H. sapiens	8	3	0.0006	-7.41858	-72.1712
S. Haematobium	9	4	0.00067	-7.30823	-82.2416
B. germanica	9	4	0.00076	-7.18219	-82.2416
D. Melanogaster	6	4	0.0011	-6.81245	-57.0656
T. solium	6	3	0.00205	-6.18992	-55.3872

## Sheet: SF-1A
Time	Replicate1	Replicate2	Replicate3	Average	StDev	Time	Replicate1	Replicate2	Replicate3	Average	StDev
0	0.0005069	0.0004978	0.0005029	0.000502533	4.56107e-06	0	0.0005173	5e-07	0.0005012	0.000339667	0.000293837
0.01	0.0691622	0.070862	0.0713236	0.0704493	0.00113828	0.01	0.0820228	0.0591015	0.0820319	0.0743854	0.0132362
0.02	0.0788214	0.0854499	0.0768431	0.0803715	0.00450791	0.02	0.0988173	0.0668584	0.0988169	0.0881642	0.0184514
0.03	0.0816563	0.0853488	0.0867417	0.0845823	0.00262793	0.03	0.103936	0.0728197	0.10393	0.0935619	0.0179633
0.04	0.0897631	0.0919819	0.0932542	0.0916664	0.00176681	0.04	0.11358	0.0777094	0.11358	0.101623	0.0207099
0.05	0.0911263	0.102371	0.100127	0.097875	0.00595128	0.05	0.107373	0.0838418	0.107368	0.0995279	0.0135845
0.06	0.103008	0.11395	0.0959439	0.104301	0.00907245	0.06	0.110299	0.0914196	0.110293	0.104004	0.0108982
0.07	0.0983754	0.104523	0.106565	0.103154	0.00426278	0.07	0.115582	0.0917163	0.115582	0.107627	0.0137789
0.08	0.098416	0.0942922	0.109426	0.100712	0.00782388	0.08	0.126157	0.0847893	0.126171	0.112372	0.0238877
0.09	0.104153	0.0949689	0.12075	0.106624	0.0130672	0.09	0.125533	0.0996073	0.125531	0.116891	0.0149677
0.1	0.0959111	0.107256	0.117712	0.10696	0.0109033	0.1	0.130681	0.0847345	0.130681	0.115366	0.0265273
0.11	0.112198	0.103585	0.12833	0.114704	0.0125617	0.11	0.132315	0.0791912	0.132322	0.114609	0.030673
0.12	0.116071	0.104047	0.121347	0.113821	0.00886671	0.12	0.134803	0.08329	0.134811	0.117635	0.0297432
0.13	0.120232	0.0990884	0.125954	0.115091	0.0141513	0.13	0.144566	0.0896596	0.144575	0.126267	0.0317028
0.14	0.124904	0.109989	0.123108	0.119333	0.00814236	0.14	0.145468	0.0926243	0.145466	0.127853	0.0305089
0.15	0.13742	0.108618	0.131457	0.125832	0.0152029	0.15	0.143763	0.0908258	0.143766	0.126118	0.0305641
0.16	0.127641	0.112551	0.128369	0.122854	0.00893	0.16	0.141855	0.0882139	0.141826	0.123965	0.0309612
0.17	0.132907	0.112233	0.131395	0.125512	0.0115244	0.17	0.137203	0.09218	0.137195	0.122193	0.0259918
0.18	0.136191	0.111203	0.135339	0.127578	0.0141872	0.18	0.138167	0.0915287	0.138158	0.122618	0.026924
0.19	0.126546	0.106198	0.144039	0.125594	0.0189386	0.19	0.142744	0.0918014	0.14274	0.125762	0.0294106
0.2	0.12761	0.119663	0.13817	0.128481	0.00928383	0.2	0.142032	0.0818462	0.142019	0.121966	0.0347444
0.21	0.127674	0.120273	0.151451	0.133132	0.01629	0.21	0.142215	0.0893934	0.142223	0.12461	0.0304988
0.22	0.126107	0.117743	0.152762	0.132204	0.0182886	0.22	0.136502	0.0832044	0.136506	0.118738	0.0307726
0.23	0.127629	0.118393	0.161122	0.135714	0.022483	0.23	0.129584	0.083214	0.129571	0.114123	0.0267682
0.24	0.122982	0.112895	0.160122	0.132	0.0248716	0.24	0.131134	0.0808981	0.131119	0.114384	0.0289994
0.25	0.131736	0.109536	0.158554	0.133275	0.0245449	0.25	0.132891	0.0751252	0.132874	0.11363	0.0333462
0.26	0.116725	0.114858	0.154679	0.128754	0.0224709	0.26	0.140234	0.0859209	0.140241	0.122132	0.0313597
0.27	0.120725	0.111367	0.157446	0.129846	0.0243562	0.27	0.142389	0.0788779	0.142375	0.121214	0.0366643
0.28	0.131249	0.116117	0.157709	0.135025	0.0210512	0.28	0.14678	0.0827331	0.146758	0.125424	0.0369712
0.29	0.134289	0.121611	0.14945	0.135117	0.0139381	0.29	0.142082	0.0862204	0.142084	0.123462	0.0322523
0.3	0.137146	0.118941	0.149123	0.13507	0.0151979	0.3	0.14065	0.0814222	0.14065	0.120907	0.0341951
0.31	0.136636	0.118984	0.160839	0.138819	0.0210127	0.31	0.146414	0.0852428	0.146391	0.126016	0.0353107
0.32	0.130432	0.112351	0.148437	0.130407	0.0180432	0.32	0.139353	0.0886142	0.139354	0.12244	0.0292944
0.33	0.133712	0.112408	0.151244	0.132455	0.0194485	0.33	0.140846	0.0827962	0.140857	0.1215	0.0335181
0.34	0.131123	0.111806	0.148208	0.130379	0.0182124	0.34	0.141844	0.0910592	0.141852	0.124919	0.0293231
0.35	0.133463	0.113371	0.162287	0.136374	0.0245879	0.35	0.136642	0.0887912	0.136638	0.12069	0.0276255
0.36	0.132258	0.107849	0.161155	0.133754	0.0266845	0.36	0.139439	0.0941608	0.139443	0.124348	0.0261425
0.37	0.128917	0.114881	0.162216	0.135338	0.024312	0.37	0.134135	0.0984417	0.134138	0.122238	0.0206086
0.38	0.128551	0.10985	0.165418	0.134606	0.0282743	0.38	0.13557	0.102416	0.135561	0.124515	0.0191389
0.39	0.134865	0.117161	0.154521	0.135516	0.0186886	0.39	0.14443	0.0946824	0.144428	0.127847	0.0287214
0.4	0.138205	0.113432	0.164856	0.138831	0.0257177	0.4	0.13827	0.0907717	0.138256	0.122433	0.0274193
0.41	0.147258	0.116583	0.16563	0.143157	0.0247794	0.41	0.146441	0.0887599	0.14646	0.12722	0.0333076
0.42	0.140224	0.114166	0.166542	0.140311	0.0261881	0.42	0.147884	0.0828954	0.147894	0.126225	0.0375242
0.43	0.136222	0.112071	0.156929	0.135074	0.0224512	0.43	0.143166	0.0880028	0.143169	0.124779	0.0318493
0.44	0.141851	0.115847	0.159144	0.138947	0.0217941	0.44	0.150349	0.0819979	0.150346	0.127564	0.0394616
0.45	0.145553	0.117124	0.162576	0.141751	0.0229633	0.45	0.151679	0.0860424	0.151666	0.129796	0.0378916
0.46	0.144533	0.12381	0.158075	0.142139	0.0172577	0.46	0.147237	0.0899955	0.147228	0.128154	0.0330459
0.47	0.148657	0.118614	0.154384	0.140552	0.019213	0.47	0.144384	0.098324	0.14437	0.129026	0.0265887
0.48	0.14471	0.12185	0.158186	0.141582	0.0183687	0.48	0.140917	0.0961742	0.140905	0.125999	0.0258289
0.49	0.138471	0.117962	0.166857	0.141097	0.0245527	0.49	0.142277	0.0970454	0.142269	0.127197	0.0261121
0.5	0.137394	0.125755	0.15603	0.139727	0.0152717	0.5	0.141944	0.0933028	0.141928	0.125725	0.0280782
0.51	0.147624	0.126027	0.155746	0.143132	0.0153601	0.51	0.151439	0.0957489	0.151432	0.132873	0.0321506
0.52	0.13731	0.12884	0.144736	0.136962	0.00795355	0.52	0.157525	0.106051	0.157532	0.140369	0.0297206
0.53	0.14987	0.12255	0.157242	0.14322	0.0182767	0.53	0.150706	0.101875	0.150696	0.134426	0.0281902
0.54	0.163429	0.12807	0.160106	0.150535	0.0195264	0.54	0.151354	0.0978817	0.151354	0.13353	0.0308724
0.55	0.158218	0.123998	0.151993	0.144736	0.0182276	0.55	0.151351	0.0916726	0.151354	0.131459	0.0344563
0.56	0.147778	0.12538	0.152192	0.141783	0.014376	0.56	0.142837	0.0993905	0.142852	0.12836	0.025088
0.57	0.152053	0.13536	0.158714	0.148709	0.0120311	0.57	0.145604	0.0989162	0.145594	0.130038	0.0269523
0.58	0.151693	0.129788	0.150827	0.144103	0.012404	0.58	0.159438	0.0994057	0.159433	0.139426	0.0346582
0.59	0.151129	0.125393	0.163502	0.146675	0.019441	0.59	0.152566	0.100775	0.152569	0.135304	0.0299026
0.6	0.15177	0.134932	0.158856	0.14852	0.0122889	0.6	0.154454	0.094941	0.154422	0.134606	0.0343508
0.61	0.145263	0.136551	0.153879	0.145231	0.00866414	0.61	0.158623	0.100711	0.158609	0.139314	0.0334317
0.62	0.14458	0.137403	0.161502	0.147828	0.0123735	0.62	0.167555	0.0979966	0.167551	0.144368	0.0401587
0.63	0.146564	0.128307	0.149887	0.141586	0.0116192	0.63	0.167418	0.0940437	0.167411	0.142958	0.0423607
0.64	0.150877	0.136157	0.156163	0.147732	0.0103674	0.64	0.164347	0.0954211	0.164368	0.141379	0.0398003
0.65	0.148685	0.127362	0.158953	0.145	0.0161145	0.65	0.161459	0.100269	0.161449	0.141059	0.0353248
0.66	0.14726	0.128136	0.153296	0.142897	0.0131352	0.66	0.153905	0.100657	0.153916	0.136159	0.030746
0.67	0.144817	0.130713	0.153736	0.143089	0.0116083	0.67	0.158987	0.0956762	0.158987	0.137883	0.0365523
0.68	0.147725	0.134431	0.153442	0.145199	0.00975392	0.68	0.153661	0.106521	0.153661	0.137948	0.0272158
0.69	0.150558	0.132306	0.158905	0.147256	0.0136032	0.69	0.153879	0.103372	0.153875	0.137042	0.0291588
0.7	0.149655	0.137913	0.161418	0.149662	0.0117526	0.7	0.152079	0.0970504	0.152085	0.133738	0.0317724
0.71	0.14765	0.137651	0.161066	0.148789	0.0117489	0.71	0.15375	0.10753	0.153754	0.138344	0.0266863
0.72	0.153141	0.135381	0.159225	0.149249	0.0123892	0.72	0.157007	0.105403	0.156983	0.139798	0.0297867
0.73	0.153196	0.127222	0.151087	0.143835	0.0144261	0.73	0.163018	0.0969876	0.163022	0.141009	0.0381239
0.74	0.156349	0.133436	0.154169	0.147985	0.0126464	0.74	0.167779	0.105426	0.167761	0.146989	0.0359946
0.75	0.160941	0.140913	0.149069	0.150307	0.0100713	0.75	0.162974	0.102275	0.162959	0.142736	0.0350404
0.76	0.164852	0.147133	0.159534	0.157173	0.00909258	0.76	0.168677	0.10767	0.168685	0.148344	0.0352245
0.77	0.155053	0.138758	0.151986	0.148599	0.00865931	0.77	0.157507	0.116297	0.1575	0.143768	0.0237907
0.78	0.163302	0.141386	0.155116	0.153268	0.0110743	0.78	0.153802	0.107544	0.153803	0.138383	0.0267074
0.79	0.158941	0.13585	0.15758	0.150791	0.0129566	0.79	0.163176	0.11357	0.163143	0.146629	0.0286304
0.8	0.160366	0.146488	0.159454	0.155436	0.00776276	0.8	0.167325	0.107817	0.167334	0.147492	0.0343597
0.81	0.156479	0.142813	0.165003	0.154765	0.0111941	0.81	0.167522	0.110309	0.167515	0.148449	0.0330301
0.82	0.152083	0.145211	0.162517	0.15327	0.00871395	0.82	0.169036	0.1129	0.169031	0.150323	0.0324086
0.83	0.159853	0.14039	0.162379	0.154207	0.0120329	0.83	0.165441	0.119641	0.165422	0.150168	0.026437
0.84	0.154247	0.142378	0.159711	0.152112	0.00886164	0.84	0.176058	0.116923	0.176055	0.156345	0.0341404
0.85	0.149061	0.130551	0.158044	0.145885	0.014019	0.85	0.17417	0.112451	0.174179	0.1536	0.0356362
0.86	0.150831	0.132107	0.159059	0.147332	0.0138126	0.86	0.175141	0.120149	0.175136	0.156809	0.0317481
0.87	0.155759	0.131069	0.159437	0.148755	0.0154267	0.87	0.170237	0.121171	0.170219	0.153876	0.0283234
0.88	0.167444	0.136634	0.14939	0.151156	0.015481	0.88	0.167936	0.127611	0.167937	0.154495	0.0232821
0.89	0.172021	0.134213	0.15107	0.152435	0.0189407	0.89	0.172106	0.12804	0.172085	0.15741	0.0254352
0.9	0.168235	0.13513	0.151911	0.151758	0.0165529	0.9	0.159303	0.132162	0.159291	0.150252	0.0156664
0.91	0.169836	0.127026	0.149174	0.148679	0.0214093	0.91	0.161307	0.124519	0.161322	0.149049	0.0212439
0.92	0.164776	0.128879	0.150794	0.14815	0.0180942	0.92	0.157393	0.123673	0.157383	0.14615	0.0194656
0.93	0.161925	0.129369	0.159354	0.150216	0.0180995	0.93	0.158024	0.118589	0.158018	0.144877	0.0227661
0.94	0.164563	0.136653	0.150911	0.150709	0.0139564	0.94	0.159483	0.117298	0.159466	0.145416	0.0243506
0.95	0.159741	0.133969	0.146456	0.146722	0.0128881	0.95	0.153897	0.122346	0.153894	0.143379	0.0182151
0.96	0.167443	0.13445	0.155421	0.152438	0.0166977	0.96	0.159018	0.116774	0.159027	0.14494	0.024392
0.97	0.156456	0.13348	0.16118	0.150372	0.0148187	0.97	0.154408	0.122528	0.154399	0.143778	0.0184033
0.98	0.163749	0.129671	0.162234	0.151885	0.0192527	0.98	0.172927	0.125247	0.172912	0.157029	0.0275238
0.99	0.163553	0.129726	0.163891	0.15239	0.019628	0.99	0.178581	0.13264	0.178576	0.163265	0.0265222
1	0.16443	0.137764	0.162425	0.154873	0.0148509	1	0.170472	0.118737	0.170472	0.153227	0.0298693
1.01	0.168522	0.131586	0.164771	0.15496	0.0203289	1.01	0.168715	0.121311	0.168705	0.15291	0.0273661
1.02	0.169201	0.136788	0.165826	0.157272	0.0178198	1.02	0.16742	0.118989	0.167414	0.151275	0.0279599
1.03	0.174338	0.135155	0.167176	0.15889	0.0208645	1.03	0.171238	0.10907	0.171232	0.150513	0.0358909
1.04	0.163944	0.140139	0.166165	0.156749	0.0144279	1.04	0.164821	0.102505	0.164826	0.144051	0.0359796
1.05	0.168315	0.142463	0.167122	0.1593	0.0145932	1.05	0.177072	0.108914	0.177068	0.154352	0.0393498
1.06	0.1756	0.142918	0.166609	0.161709	0.0168829	1.06	0.173799	0.116817	0.173793	0.154803	0.0328966
1.07	0.172569	0.139546	0.160111	0.157409	0.0166769	1.07	0.180133	0.11	0.180143	0.156758	0.0404942
1.08	0.179366	0.144694	0.16466	0.162907	0.0174024	1.08	0.18758	0.118122	0.187585	0.164429	0.0401031
1.09	0.16973	0.146701	0.166466	0.160966	0.0124613	1.09	0.192859	0.115497	0.192852	0.167069	0.0446631
1.1	0.178575	0.144246	0.171818	0.16488	0.0181859	1.1	0.182007	0.120686	0.182007	0.161566	0.0354036
1.11	0.185075	0.132756	0.174021	0.163951	0.0275746	1.11	0.184225	0.117539	0.184226	0.161997	0.0385012
1.12	0.184003	0.137896	0.173228	0.165043	0.024119	1.12	0.183834	0.115417	0.183828	0.161026	0.0394988
1.13	0.182528	0.139131	0.168545	0.163401	0.0221511	1.13	0.183733	0.117739	0.183732	0.161735	0.0381016
1.14	0.192081	0.139965	0.170197	0.167415	0.0261692	1.14	0.191474	0.116151	0.191475	0.166367	0.0434882
1.15	0.183025	0.13254	0.175569	0.163711	0.0272512	1.15	0.182262	0.116096	0.182271	0.16021	0.0382038
1.16	0.173136	0.134421	0.174191	0.160583	0.0226626	1.16	0.186505	0.120476	0.186525	0.164502	0.0381279
1.17	0.176203	0.137547	0.172936	0.162229	0.0214373	1.17	0.192125	0.124611	0.192134	0.169623	0.0389814
1.18	0.175074	0.132666	0.163407	0.157049	0.0219075	1.18	0.183088	0.118103	0.183079	0.161423	0.0375162
1.19	0.170828	0.133019	0.168937	0.157595	0.0213042	1.19	0.189562	0.115876	0.189568	0.165002	0.0425446
1.2	0.177808	0.136459	0.169789	0.161352	0.0219277	1.2	0.187811	0.118705	0.187804	0.164773	0.039896
1.21	0.169482	0.125963	0.166412	0.153952	0.0242881	1.21	0.198699	0.113802	0.198693	0.170398	0.0490133
1.22	0.187056	0.126232	0.168708	0.160665	0.0311998	1.22	0.197115	0.123446	0.197122	0.172561	0.0425345
1.23	0.178356	0.120117	0.163017	0.15383	0.0301871	1.23	0.191755	0.121588	0.191762	0.168369	0.0405132
1.24	0.191425	0.129678	0.175707	0.165604	0.0320895	1.24	0.195828	0.128918	0.195833	0.173526	0.0386319
1.25	0.189295	0.126839	0.162937	0.15969	0.0313539	1.25	0.194734	0.120134	0.194718	0.169862	0.0430657
1.26	0.192073	0.128574	0.157336	0.159328	0.0317966	1.26	0.190537	0.112554	0.190519	0.164537	0.0450185
1.27	0.186776	0.129765	0.156644	0.157728	0.0285209	1.27	0.190744	0.131978	0.190744	0.171155	0.0339287
1.28	0.191038	0.131852	0.158666	0.160519	0.0296367	1.28	0.19505	0.128118	0.195029	0.172733	0.0386369
1.29	0.19655	0.133609	0.155714	0.161958	0.0319317	1.29	0.198851	0.129869	0.198852	0.175857	0.0398274
1.3	0.19188	0.133124	0.157041	0.160681	0.0295471	1.3	0.204266	0.129909	0.204279	0.179485	0.0429336
1.31	0.19582	0.139202	0.163876	0.166299	0.0283864	1.31	0.206944	0.116185	0.20694	0.17669	0.0523982
1.32	0.186003	0.146328	0.155962	0.162764	0.020694	1.32	0.207719	0.118447	0.207712	0.177959	0.0515393
1.33	0.185572	0.141658	0.151298	0.159509	0.02308	1.33	0.194789	0.11934	0.194779	0.169636	0.0435573
1.34	0.187795	0.140738	0.164714	0.164416	0.0235297	1.34	0.194523	0.130916	0.194508	0.173316	0.0367196
1.35	0.183396	0.147139	0.153848	0.161461	0.0192902	1.35	0.196957	0.125579	0.196921	0.173152	0.0411995
1.36	0.182491	0.156279	0.164835	0.167868	0.0133666	1.36	0.205197	0.121423	0.205193	0.177271	0.0483662
1.37	0.182708	0.151002	0.167446	0.167052	0.0158568	1.37	0.202914	0.129005	0.202909	0.178276	0.0426698
1.38	0.173527	0.147483	0.165943	0.162318	0.0133953	1.38	0.197751	0.12167	0.197754	0.172392	0.0439265
1.39	0.176622	0.153967	0.173812	0.168134	0.0123488	1.39	0.208369	0.119256	0.208358	0.178661	0.0514461
1.4	0.184004	0.154819	0.169833	0.169552	0.0145946	1.4	0.220521	0.131862	0.220509	0.190964	0.0511839
1.41	0.182436	0.147499	0.183751	0.171228	0.020561	1.41	0.213468	0.126427	0.213477	0.184457	0.0502554
1.42	0.188097	0.159484	0.176848	0.17481	0.014415	1.42	0.218901	0.126725	0.218895	0.188174	0.0532156
1.43	0.176146	0.158707	0.178583	0.171145	0.0108403	1.43	0.208366	0.141634	0.208361	0.18612	0.0385267
1.44	0.172646	0.156918	0.171384	0.166983	0.00873889	1.44	0.205826	0.141559	0.205818	0.184401	0.0371026
1.45	0.185865	0.154164	0.171211	0.170414	0.0158655	1.45	0.203594	0.144144	0.203587	0.183775	0.0343217
1.46	0.176882	0.155276	0.176723	0.169627	0.0124286	1.46	0.206553	0.141398	0.206568	0.18484	0.0376218
1.47	0.184287	0.154377	0.177278	0.171981	0.015643	1.47	0.199651	0.128556	0.199664	0.175957	0.0410507
1.48	0.189641	0.145288	0.176618	0.170516	0.0227979	1.48	0.202101	0.139141	0.202105	0.181116	0.0363513
1.49	0.181114	0.145477	0.185372	0.170654	0.0219083	1.49	0.199443	0.142241	0.19945	0.180378	0.0330276
1.5	0.18401	0.146956	0.18704	0.172669	0.0223194	1.5	0.198459	0.134989	0.198409	0.177286	0.03663
1.51	0.186022	0.151913	0.181663	0.173199	0.0185628	1.51	0.204694	0.1377	0.204635	0.182343	0.0386618
1.52	0.191999	0.148973	0.191877	0.177616	0.0248058	1.52	0.205138	0.135245	0.20513	0.181838	0.0403501
1.53	0.18623	0.154184	0.185025	0.175146	0.0181639	1.53	0.201023	0.132475	0.201028	0.178175	0.0395778
1.54	0.185078	0.151628	0.193543	0.17675	0.0221643	1.54	0.195928	0.133466	0.195924	0.175106	0.0360612
1.55	0.184784	0.161775	0.184645	0.177068	0.0132443	1.55	0.196639	0.134225	0.196651	0.175839	0.036038
1.56	0.182655	0.156524	0.17947	0.172883	0.0142562	1.56	0.212546	0.135135	0.212548	0.186743	0.0446937
1.57	0.180528	0.162416	0.179272	0.174072	0.0101137	1.57	0.198017	0.125139	0.198031	0.173729	0.0420801
1.58	0.174272	0.149524	0.184462	0.169419	0.0179678	1.58	0.192797	0.128012	0.192773	0.171194	0.0373971
1.59	0.172678	0.163791	0.187128	0.174532	0.0117784	1.59	0.192025	0.127946	0.192002	0.170657	0.0369896
1.6	0.178744	0.159244	0.183783	0.173924	0.0129604	1.6	0.189528	0.125094	0.189514	0.168045	0.0371971
1.61	0.181871	0.156769	0.191273	0.176638	0.0178373	1.61	0.190166	0.132556	0.190163	0.170961	0.0332601
1.62	0.184771	0.1575	0.184195	0.175488	0.0155811	1.62	0.187219	0.122035	0.187205	0.165487	0.0376301
1.63	0.192534	0.156522	0.181439	0.176832	0.0184428	1.63	0.191396	0.12464	0.191406	0.169147	0.0385444
1.64	0.178521	0.151305	0.175237	0.168355	0.0148561	1.64	0.193704	0.122443	0.193691	0.169946	0.041139
1.65	0.184534	0.153441	0.176225	0.1714	0.0160983	1.65	0.196949	0.131767	0.196946	0.175221	0.0376323
1.66	0.185663	0.154332	0.178651	0.172882	0.0164431	1.66	0.205453	0.131076	0.205454	0.180661	0.0429416
1.67	0.177103	0.154723	0.18509	0.172306	0.0157417	1.67	0.196948	0.128744	0.196939	0.17421	0.0393749
1.68	0.17898	0.152014	0.19399	0.174995	0.0212698	1.68	0.190203	0.134089	0.190216	0.171503	0.0324013
1.69	0.175111	0.152885	0.188238	0.172078	0.0178705	1.69	0.188825	0.121495	0.188825	0.166381	0.0388729
1.7	0.184613	0.14805	0.184531	0.172398	0.0210861	1.7	0.191524	0.126564	0.191536	0.169875	0.0375079
1.71	0.180332	0.152711	0.192668	0.175237	0.0204603	1.71	0.18054	0.126912	0.180526	0.16266	0.0309584
1.72	0.170861	0.139724	0.194617	0.168401	0.0275289	1.72	0.18862	0.122087	0.188622	0.166443	0.0384134
1.73	0.173304	0.15242	0.215438	0.180387	0.0321006	1.73	0.188945	0.121324	0.188948	0.166406	0.0390417
1.74	0.179886	0.143098	0.195846	0.172943	0.0270508	1.74	0.182092	0.118962	0.182087	0.161047	0.0364464
1.75	0.172564	0.142318	0.210797	0.175226	0.0343172	1.75	0.191604	0.117771	0.191604	0.166993	0.0426277
1.76	0.182648	0.138707	0.207617	0.176324	0.0348877	1.76	0.184444	0.128097	0.184431	0.165658	0.0325281
1.77	0.166062	0.14536	0.204379	0.171934	0.0299448	1.77	0.176693	0.122194	0.176703	0.15853	0.0314676
1.78	0.168891	0.125526	0.206215	0.166877	0.0403823	1.78	0.179696	0.127228	0.179713	0.162212	0.030297
1.79	0.161739	0.134472	0.207549	0.16792	0.0369283	1.79	0.178813	0.119496	0.178798	0.159036	0.0342427
1.8	0.169195	0.130882	0.196894	0.165657	0.0331481	1.8	0.175864	0.129793	0.175889	0.160515	0.0266063
1.81	0.16244	0.136597	0.201096	0.166711	0.0324613	1.81	0.181472	0.130554	0.181457	0.164495	0.0293932
1.82	0.172453	0.13695	0.198839	0.169414	0.031056	1.82	0.177353	0.139081	0.177342	0.164592	0.0220928
1.83	0.163969	0.143111	0.203621	0.170234	0.0307376	1.83	0.178345	0.136306	0.178354	0.164335	0.0242741
1.84	0.171124	0.134821	0.202022	0.169322	0.0336369	1.84	0.182584	0.132446	0.182585	0.165872	0.0289471
1.85	0.170579	0.144779	0.211275	0.175544	0.0335248	1.85	0.187654	0.125394	0.187639	0.166895	0.0359414
1.86	0.172759	0.139056	0.20429	0.172035	0.032623	1.86	0.178703	0.125688	0.178703	0.161031	0.0306086
1.87	0.170475	0.134528	0.202642	0.169215	0.0340744	1.87	0.185905	0.119665	0.185895	0.163822	0.0382406
1.88	0.170806	0.136989	0.1985	0.168765	0.0308059	1.88	0.18427	0.11711	0.18427	0.161883	0.0387746
1.89	0.165759	0.139311	0.207901	0.17099	0.0345932	1.89	0.184916	0.113833	0.184894	0.161214	0.0410338
1.9	0.179019	0.138138	0.199194	0.172117	0.0311076	1.9	0.190245	0.112508	0.190252	0.164335	0.0448836
1.91	0.178661	0.134415	0.21127	0.174782	0.0385739	1.91	0.181906	0.122441	0.181891	0.162079	0.0343277
1.92	0.180272	0.13453	0.203149	0.17265	0.0349386	1.92	0.181356	0.125554	0.18136	0.162757	0.0322182
1.93	0.175388	0.138253	0.199272	0.170971	0.0307485	1.93	0.184982	0.122619	0.185005	0.164202	0.0360122
1.94	0.180983	0.139716	0.192589	0.171096	0.0277886	1.94	0.18615	0.131823	0.186108	0.168027	0.0313537
1.95	0.181707	0.140046	0.194289	0.172014	0.0283908	1.95	0.18822	0.137372	0.188214	0.171269	0.0293552
1.96	0.177314	0.143076	0.188584	0.169658	0.0237002	1.96	0.18884	0.1282	0.188845	0.168628	0.0350117
1.97	0.185583	0.137128	0.196467	0.173059	0.0315899	1.97	0.182969	0.136453	0.182968	0.167463	0.0268562
1.98	0.181818	0.154034	0.193569	0.176474	0.0203021	1.98	0.180688	0.118548	0.18068	0.159972	0.0358745
1.99	0.179125	0.149646	0.189305	0.172692	0.0205975	1.99	0.185994	0.120496	0.185975	0.164155	0.0378097
2	0.180586	0.147109	0.190797	0.172831	0.0228535	2	0.184486	0.115277	0.184483	0.161416	0.0399574
2.01	0.182036	0.148863	0.189754	0.173551	0.0217262	2.01	0.190276	0.110781	0.190301	0.163786	0.0459036
2.02	0.187175	0.152504	0.190871	0.17685	0.0211648	2.02	0.177862	0.113235	0.177855	0.156317	0.0373103
2.03	0.183301	0.155184	0.19631	0.178265	0.0210204	2.03	0.18137	0.109351	0.181372	0.157364	0.0415811
2.04	0.182536	0.154084	0.19437	0.176997	0.0207062	2.04	0.179854	0.115732	0.179872	0.158486	0.0370262
2.05	0.18152	0.152929	0.197411	0.177287	0.0225409	2.05	0.174996	0.105101	0.174993	0.151696	0.0403531
2.06	0.178356	0.149713	0.191192	0.173087	0.0212354	2.06	0.176134	0.112627	0.176138	0.154966	0.0366672
2.07	0.177945	0.157888	0.197416	0.17775	0.0197645	2.07	0.179685	0.11578	0.179656	0.158374	0.0368871
2.08	0.186128	0.158328	0.194024	0.179493	0.0187504	2.08	0.177609	0.122103	0.177605	0.159106	0.0320454
2.09	0.185828	0.163197	0.200389	0.183138	0.0187416	2.09	0.184801	0.114669	0.18482	0.16143	0.0404962
2.1	0.181992	0.153961	0.185894	0.173949	0.0174196	2.1	0.189857	0.110546	0.1899	0.163434	0.0458028
2.11	0.177563	0.153149	0.197603	0.176105	0.0222632	2.11	0.18335	0.106439	0.183341	0.15771	0.0444021
2.12	0.17432	0.163868	0.186194	0.174794	0.0111704	2.12	0.187282	0.102704	0.1873	0.159096	0.0488363
2.13	0.170192	0.158048	0.189409	0.17255	0.0158126	2.13	0.193853	0.112843	0.193853	0.16685	0.0467715
2.14	0.177251	0.162148	0.187519	0.175639	0.0127618	2.14	0.189492	0.110439	0.1895	0.163144	0.045644
2.15	0.190223	0.157196	0.186866	0.178095	0.018177	2.15	0.18831	0.103705	0.188294	0.160103	0.0488419
2.16	0.187615	0.153589	0.186247	0.175817	0.0192624	2.16	0.195786	0.10744	0.195744	0.166323	0.0509944
2.17	0.180996	0.156318	0.190167	0.175827	0.0175067	2.17	0.190777	0.117068	0.190692	0.166179	0.0425315
2.18	0.19026	0.146487	0.190101	0.175616	0.0252267	2.18	0.200721	0.112132	0.20071	0.171188	0.0511439
2.19	0.187043	0.149903	0.191759	0.176235	0.0229259	2.19	0.200549	0.110951	0.200554	0.170685	0.0517306
2.2	0.178817	0.152111	0.191715	0.174214	0.0201992	2.2	0.196965	0.109358	0.196969	0.167764	0.0505812
2.21	0.188264	0.148561	0.193533	0.176786	0.0245853	2.21	0.197313	0.097128	0.197244	0.163895	0.0578219
2.22	0.190739	0.145677	0.188463	0.17496	0.0253851	2.22	0.201323	0.103889	0.201274	0.168828	0.0562394
2.23	0.182363	0.150465	0.188291	0.173706	0.0203444	2.23	0.2014	0.0957174	0.201399	0.166172	0.0610155
2.24	0.187074	0.148437	0.196501	0.177338	0.0254683	2.24	0.201008	0.106135	0.200981	0.169375	0.0547668
2.25	0.187632	0.153724	0.193022	0.178126	0.0213043	2.25	0.203932	0.106276	0.203917	0.171375	0.0563774
2.26	0.188698	0.154247	0.204969	0.182638	0.025898	2.26	0.205762	0.098216	0.20574	0.169906	0.0620854
2.27	0.179665	0.149978	0.197306	0.17565	0.0239183	2.27	0.216737	0.0996403	0.216683	0.177687	0.0675904
2.28	0.177034	0.154047	0.203979	0.178353	0.0249924	2.28	0.221148	0.103257	0.221132	0.181846	0.0680596
2.29	0.181658	0.15242	0.203579	0.179219	0.0256665	2.29	0.216486	0.106302	0.216489	0.179759	0.0636156
2.3	0.174748	0.160676	0.202733	0.179385	0.0214085	2.3	0.203038	0.0979388	0.203033	0.168003	0.0606776
2.31	0.175612	0.150258	0.205573	0.177148	0.0276893	2.31	0.201683	0.0990561	0.201698	0.167479	0.0592561
2.32	0.17651	0.163511	0.197801	0.179274	0.0173116	2.32	0.202827	0.0993006	0.202783	0.168303	0.0597582
2.33	0.180319	0.156434	0.213146	0.1833	0.0284731	2.33	0.204977	0.104672	0.204968	0.171539	0.0579085
2.34	0.185099	0.162971	0.211616	0.186562	0.0243553	2.34	0.208166	0.0999758	0.20816	0.1721	0.0624617
2.35	0.181073	0.16983	0.200121	0.183674	0.0153118	2.35	0.198521	0.110381	0.198534	0.169145	0.0508919
2.36	0.172497	0.174225	0.210265	0.185662	0.021324	2.36	0.203108	0.109351	0.203081	0.171847	0.0541232
2.37	0.170185	0.172658	0.21613	0.186324	0.0258419	2.37	0.197749	0.111221	0.197778	0.168916	0.0499653
2.38	0.173807	0.170236	0.218146	0.187396	0.0266901	2.38	0.201115	0.109034	0.201105	0.170418	0.0531602
2.39	0.162796	0.170523	0.212591	0.18197	0.0267986	2.39	0.202574	0.102778	0.202566	0.169306	0.0576148
2.4	0.167481	0.173604	0.210495	0.18386	0.0232685	2.4	0.201278	0.110206	0.201219	0.170901	0.0525635
2.41	0.170121	0.163477	0.213136	0.182245	0.0269581	2.41	0.194241	0.103119	0.194253	0.163871	0.052613
2.42	0.174146	0.16919	0.218758	0.187365	0.0272998	2.42	0.198398	0.106739	0.198394	0.167844	0.0529185
2.43	0.170057	0.167939	0.215148	0.184382	0.0266659	2.43	0.196027	0.117514	0.196032	0.169858	0.0453309
2.44	0.166705	0.170982	0.215315	0.184334	0.0269155	2.44	0.195862	0.109704	0.195821	0.167129	0.0497315
2.45	0.176004	0.169945	0.209844	0.185264	0.0215008	2.45	0.192557	0.101385	0.192561	0.162168	0.0526395
2.46	0.172457	0.1737	0.210531	0.185563	0.021632	2.46	0.188361	0.100381	0.188342	0.159028	0.0507896
2.47	0.174772	0.169412	0.210672	0.184952	0.0224346	2.47	0.191116	0.101693	0.191119	0.161309	0.051629
2.48	0.170647	0.181931	0.211723	0.188101	0.0212216	2.48	0.195681	0.10615	0.195667	0.165833	0.0516864
2.49	0.16604	0.175492	0.211727	0.18442	0.0241165	2.49	0.184248	0.109219	0.184232	0.159233	0.0433133
2.5	0.164923	0.180868	0.210744	0.185512	0.0232607	2.5	0.186621	0.109154	0.186585	0.160787	0.0447154
2.51	0.173443	0.177864	0.212082	0.187796	0.0211475	2.51	0.181065	0.105474	0.181038	0.155859	0.0436345
2.52	0.178602	0.18509	0.212197	0.191963	0.0178207	2.52	0.184676	0.106442	0.18467	0.158596	0.0451665
2.53	0.171386	0.1786	0.205139	0.185041	0.0177746	2.53	0.189723	0.102721	0.189717	0.16072	0.0502288
2.54	0.179253	0.174049	0.212344	0.188549	0.0207711	2.54	0.197112	0.105585	0.19711	0.166602	0.0528427
2.55	0.175216	0.163306	0.216952	0.185158	0.0281708	2.55	0.19403	0.112395	0.194042	0.166823	0.0471355
2.56	0.182754	0.162316	0.217728	0.1876	0.028022	2.56	0.192532	0.10665	0.192536	0.163906	0.0495853
2.57	0.178308	0.179106	0.22196	0.193124	0.0249752	2.57	0.188897	0.105463	0.188888	0.161083	0.0481678
2.58	0.182856	0.175878	0.22588	0.194871	0.0270801	2.58	0.189301	0.107073	0.189265	0.16188	0.0474641
2.59	0.180166	0.176526	0.216804	0.191165	0.0222784	2.59	0.184097	0.114473	0.184094	0.160888	0.0401965
2.6	0.180957	0.183164	0.209323	0.191148	0.0157787	2.6	0.187862	0.106344	0.187879	0.160695	0.0470692
2.61	0.182868	0.175924	0.210964	0.189919	0.0185539	2.61	0.191309	0.103325	0.191288	0.161974	0.0507916
2.62	0.182241	0.183086	0.205001	0.190109	0.0129033	2.62	0.191052	0.106009	0.191069	0.16271	0.0491044
2.63	0.176025	0.187941	0.208989	0.190985	0.0166919	2.63	0.192058	0.108035	0.192052	0.164048	0.0485087
2.64	0.185137	0.187039	0.211705	0.194627	0.0148209	2.64	0.197585	0.105487	0.19759	0.166888	0.0531741
2.65	0.181614	0.184794	0.208838	0.191749	0.014885	2.65	0.200253	0.10878	0.20021	0.169747	0.0527995
2.66	0.179318	0.175027	0.212943	0.189096	0.0207633	2.66	0.197503	0.105918	0.197484	0.166968	0.0528709
2.67	0.176933	0.176474	0.21509	0.189499	0.0221637	2.67	0.202439	0.109507	0.202438	0.171461	0.0536541
2.68	0.185401	0.173179	0.222552	0.193711	0.0257135	2.68	0.189493	0.106743	0.18948	0.161905	0.047772
2.69	0.180858	0.185046	0.217873	0.194592	0.0202705	2.69	0.192683	0.105382	0.192696	0.163587	0.0504072
2.7	0.187062	0.185921	0.212165	0.195049	0.0148334	2.7	0.193942	0.0994183	0.193913	0.162425	0.054565
2.71	0.187673	0.176402	0.211347	0.191807	0.0178357	2.71	0.198171	0.115791	0.198183	0.170715	0.0475655
2.72	0.188236	0.183208	0.216008	0.195817	0.0176654	2.72	0.206092	0.120407	0.206092	0.17753	0.0494701
2.73	0.181487	0.170242	0.209844	0.187191	0.0204076	2.73	0.206364	0.110514	0.20637	0.174416	0.055341
2.74	0.179986	0.179684	0.214661	0.191444	0.0201072	2.74	0.200412	0.115762	0.200394	0.172189	0.0488672
2.75	0.183821	0.179548	0.221468	0.194945	0.0230684	2.75	0.202547	0.111793	0.202549	0.172296	0.0523973
2.76	0.192601	0.188101	0.228224	0.202975	0.0219816	2.76	0.207959	0.114762	0.207895	0.176872	0.0537888
2.77	0.187787	0.189709	0.227596	0.201697	0.0224495	2.77	0.2003	0.107888	0.200303	0.169497	0.0533552
2.78	0.197424	0.189737	0.219706	0.202289	0.0155656	2.78	0.199063	0.108157	0.199058	0.168759	0.052483
2.79	0.190977	0.187983	0.217173	0.198711	0.0160587	2.79	0.203364	0.111127	0.203363	0.172618	0.0532527
2.8	0.195623	0.186081	0.221581	0.201095	0.0183713	2.8	0.194523	0.101936	0.194513	0.163657	0.0534523
2.81	0.189456	0.192051	0.213004	0.198171	0.0129116	2.81	0.19245	0.105324	0.192404	0.163393	0.0502891
2.82	0.188979	0.180624	0.21587	0.195158	0.0184173	2.82	0.190548	0.104099	0.190572	0.16174	0.0499182
2.83	0.190997	0.185489	0.212437	0.196308	0.0142374	2.83	0.186944	0.108597	0.186935	0.160825	0.0452311
2.84	0.187419	0.199873	0.219447	0.202246	0.0161457	2.84	0.181762	0.106125	0.181748	0.156545	0.0436652
2.85	0.186824	0.192952	0.218752	0.199509	0.016944	2.85	0.188122	0.102751	0.188126	0.159666	0.04929
2.86	0.18746	0.181493	0.211405	0.193453	0.0158307	2.86	0.186524	0.103304	0.186527	0.158785	0.0480482
2.87	0.185929	0.184576	0.200316	0.190274	0.00872346	2.87	0.193639	0.0946315	0.193638	0.160636	0.0571619
2.88	0.193911	0.200503	0.206405	0.200273	0.00624997	2.88	0.195217	0.108728	0.195227	0.16639	0.0499371
2.89	0.192466	0.196543	0.200485	0.196498	0.00400989	2.89	0.195233	0.105004	0.195231	0.165156	0.0520932
2.9	0.19395	0.20047	0.205744	0.200055	0.00590772	2.9	0.188719	0.103975	0.188705	0.160466	0.0489229
2.91	0.198835	0.191909	0.209529	0.200091	0.00887681	2.91	0.196249	0.104564	0.196248	0.165687	0.0529342
2.92	0.197307	0.191225	0.209816	0.199449	0.00947884	2.92	0.187903	0.100474	0.187901	0.158759	0.0504764
2.93	0.199765	0.181797	0.209742	0.197101	0.0141618	2.93	0.186189	0.0972218	0.186208	0.15654	0.0513707
2.94	0.201624	0.20224	0.218673	0.207513	0.00967024	2.94	0.186561	0.106017	0.186556	0.159712	0.0465006
2.95	0.200469	0.188851	0.218587	0.202636	0.014986	2.95	0.181024	0.106786	0.181026	0.156278	0.0428619
2.96	0.196088	0.182391	0.21726	0.19858	0.0175677	2.96	0.186101	0.108028	0.186116	0.160082	0.0450799
2.97	0.203138	0.183684	0.219379	0.202067	0.0178717	2.97	0.184844	0.103823	0.184841	0.157836	0.0467769
2.98	0.202606	0.176065	0.219375	0.199349	0.0218378	2.98	0.181443	0.105926	0.181441	0.15627	0.0435994
2.99	0.201483	0.179844	0.213732	0.198353	0.0171591	2.99	0.180019	0.102895	0.179974	0.154296	0.0445145
3	0.200679	0.191826	0.204922	0.199142	0.00668167	3	0.1818	0.0981501	0.181821	0.153924	0.0483013
3.01	0.193422	0.193672	0.204852	0.197315	0.00652805	3.01	0.190411	0.0991094	0.190398	0.159973	0.0527095
3.02	0.198567	0.185564	0.206338	0.196823	0.0104962	3.02	0.191739	0.104543	0.191676	0.162653	0.0503243
3.03	0.196523	0.190484	0.209405	0.198804	0.00966452	3.03	0.192099	0.103012	0.192075	0.162395	0.0514273
3.04	0.198797	0.198141	0.202314	0.199751	0.00224374	3.04	0.183343	0.101785	0.183346	0.156158	0.0470884
3.05	0.209057	0.191973	0.205506	0.202179	0.00901494	3.05	0.18807	0.107286	0.188067	0.161141	0.04664
3.06	0.198181	0.188811	0.210665	0.199219	0.0109635	3.06	0.186774	0.104597	0.18677	0.159381	0.0474437
3.07	0.20853	0.194371	0.209457	0.204119	0.00845503	3.07	0.18814	0.0999142	0.188148	0.158734	0.0509395
3.08	0.207399	0.204462	0.205251	0.205704	0.00152028	3.08	0.189863	0.105295	0.189841	0.161666	0.0488194
3.09	0.200069	0.191033	0.209089	0.200064	0.00902795	3.09	0.181416	0.108267	0.181426	0.157037	0.0422354
3.1	0.201308	0.197258	0.215182	0.204583	0.00940025	3.1	0.19298	0.10337	0.192945	0.163098	0.0517261
3.11	0.200778	0.198564	0.212261	0.203868	0.0073526	3.11	0.195001	0.10811	0.194988	0.166033	0.0501627
3.12	0.20256	0.209706	0.214398	0.208888	0.00596126	3.12	0.196586	0.111222	0.196571	0.168126	0.0492802
3.13	0.201586	0.199793	0.20596	0.202446	0.00317238	3.13	0.20751	0.112147	0.207525	0.175727	0.0550623
3.14	0.196464	0.195734	0.207552	0.199917	0.00662235	3.14	0.208002	0.106715	0.207971	0.174229	0.0584694
3.15	0.203338	0.200106	0.215262	0.206235	0.00798275	3.15	0.200726	0.110108	0.200701	0.170512	0.0523113
3.16	0.205295	0.203483	0.219901	0.20956	0.00900114	3.16	0.204226	0.114802	0.204217	0.174415	0.0516262
3.17	0.193718	0.195828	0.212545	0.200697	0.0103147	3.17	0.206856	0.112215	0.206861	0.175311	0.0546428
3.18	0.199336	0.202192	0.210458	0.203995	0.00577607	3.18	0.194977	0.109059	0.194956	0.166331	0.0495985
3.19	0.193174	0.20855	0.217957	0.20656	0.0125105	3.19	0.203775	0.104962	0.203781	0.170839	0.0570515
3.2	0.201158	0.201081	0.212977	0.205072	0.00684589	3.2	0.19007	0.104266	0.190069	0.161468	0.0495386
3.21	0.201423	0.199723	0.213416	0.204854	0.00746376	3.21	0.200994	0.106775	0.200999	0.16959	0.0543989
3.22	0.204452	0.201945	0.217551	0.207982	0.0083807	3.22	0.199599	0.104503	0.199567	0.16789	0.0548941
3.23	0.196196	0.196162	0.225727	0.206028	0.0170597	3.23	0.204436	0.101171	0.20442	0.170009	0.0596152
3.24	0.199782	0.194681	0.222307	0.20559	0.0147005	3.24	0.201236	0.10282	0.201241	0.168432	0.0568219
3.25	0.200023	0.202454	0.224523	0.209	0.0134982	3.25	0.202728	0.103953	0.202717	0.169799	0.0570244
3.26	0.195927	0.19436	0.221879	0.204055	0.0154556	3.26	0.203108	0.100713	0.203136	0.168986	0.0591256
3.27	0.194729	0.199666	0.218783	0.204393	0.0127043	3.27	0.200225	0.100713	0.200204	0.167047	0.0574473
3.28	0.200924	0.198671	0.218733	0.206109	0.0109903	3.28	0.199876	0.100352	0.199845	0.166691	0.0574512
3.29	0.198467	0.200387	0.207839	0.202231	0.00495068	3.29	0.207679	0.110195	0.207653	0.175176	0.0562746
3.3	0.196138	0.195304	0.21179	0.201077	0.00928649	3.3	0.199405	0.10972	0.199365	0.169497	0.051768
3.31	0.198195	0.193114	0.204543	0.198618	0.00572648	3.31	0.193237	0.106065	0.193236	0.16418	0.0503282
3.32	0.196923	0.186261	0.199797	0.194327	0.00713143	3.32	0.198027	0.10501	0.198016	0.167018	0.0537005
3.33	0.207032	0.186539	0.200824	0.198132	0.0105082	3.33	0.203312	0.113448	0.203271	0.173344	0.0518713
3.34	0.200683	0.188219	0.208388	0.199097	0.0101774	3.34	0.1983	0.110624	0.198311	0.169078	0.0506225
3.35	0.200846	0.188073	0.214704	0.201208	0.0133194	3.35	0.196608	0.109365	0.196617	0.16753	0.0503725
3.36	0.206513	0.188843	0.211949	0.202435	0.0120809	3.36	0.196798	0.112726	0.196745	0.168756	0.0485238
3.37	0.20144	0.194786	0.227338	0.207854	0.0171978	3.37	0.195546	0.110863	0.195509	0.167306	0.0488812
3.38	0.206929	0.198199	0.222474	0.209201	0.0122963	3.38	0.196501	0.109326	0.196519	0.167449	0.0503356
3.39	0.201376	0.199149	0.226983	0.209169	0.0154672	3.39	0.191677	0.105701	0.191658	0.163012	0.0496326
3.4	0.199869	0.19317	0.232295	0.208444	0.0209249	3.4	0.193205	0.112895	0.19316	0.16642	0.046354
3.41	0.209435	0.192357	0.224782	0.208858	0.01622	3.41	0.203362	0.116928	0.203351	0.174547	0.0498995
3.42	0.204344	0.20476	0.235708	0.214937	0.0179894	3.42	0.195521	0.112423	0.195523	0.167822	0.0479769
3.43	0.208402	0.187619	0.220332	0.205451	0.0165546	3.43	0.203599	0.118609	0.203615	0.175274	0.0490736
3.44	0.207209	0.190301	0.217605	0.205038	0.0137808	3.44	0.212076	0.114903	0.212065	0.179681	0.0560995
3.45	0.202532	0.189165	0.211474	0.201057	0.0112278	3.45	0.215066	0.115277	0.215061	0.181802	0.0576119
3.46	0.193638	0.186447	0.213919	0.198001	0.0142461	3.46	0.220744	0.119216	0.220744	0.186901	0.0586173
3.47	0.192096	0.193667	0.216702	0.200822	0.0137753	3.47	0.21815	0.125016	0.218128	0.187098	0.0537643
3.48	0.18887	0.183281	0.221673	0.197942	0.0207414	3.48	0.217738	0.120436	0.217725	0.1853	0.0561732
3.49	0.190062	0.193248	0.217673	0.200328	0.0151055	3.49	0.218397	0.114295	0.218383	0.183692	0.0600994
3.5	0.195197	0.185625	0.215636	0.19882	0.0153298	3.5	0.214212	0.118212	0.21422	0.182214	0.0554279
3.51	0.196546	0.190822	0.215591	0.200986	0.0129677	3.51	0.213316	0.121306	0.21323	0.182617	0.0530974
3.52	0.194991	0.194169	0.226156	0.205105	0.0182347	3.52	0.222151	0.122641	0.222171	0.188987	0.0574581
3.53	0.193488	0.186178	0.227169	0.202278	0.0218635	3.53	0.225946	0.120877	0.22594	0.190921	0.0606595
3.54	0.188546	0.186748	0.221969	0.199087	0.0198365	3.54	0.224952	0.122001	0.224949	0.190634	0.0594381
3.55	0.189206	0.196164	0.238284	0.207885	0.0265557	3.55	0.220613	0.120262	0.220616	0.187164	0.0579385
3.56	0.189132	0.198418	0.223819	0.20379	0.0179569	3.56	0.224674	0.114721	0.224678	0.188024	0.063483
3.57	0.190443	0.196976	0.21666	0.20136	0.0136472	3.57	0.223439	0.117774	0.223389	0.188201	0.0609914
3.58	0.196616	0.192762	0.219153	0.202844	0.0142548	3.58	0.21902	0.11734	0.219008	0.185123	0.0587012
3.59	0.195216	0.189172	0.212541	0.198976	0.01213	3.59	0.22471	0.128793	0.224674	0.192726	0.0553673
3.6	0.19421	0.196545	0.220137	0.203631	0.0143422	3.6	0.225358	0.123717	0.225345	0.191473	0.0586783
3.61	0.192459	0.201132	0.214838	0.20281	0.0112833	3.61	0.226474	0.124634	0.226477	0.192528	0.0587981
3.62	0.191802	0.191579	0.218714	0.200698	0.0156022	3.62	0.225237	0.126003	0.225224	0.192154	0.0572891
3.63	0.20135	0.195833	0.214569	0.203917	0.00962829	3.63	0.229002	0.117909	0.228977	0.191963	0.0641322
3.64	0.195896	0.204536	0.213727	0.20472	0.00891682	3.64	0.232834	0.127073	0.232846	0.197585	0.0610646
3.65	0.194568	0.202842	0.217762	0.205057	0.0117547	3.65	0.23448	0.126818	0.234476	0.198591	0.0621574
3.66	0.190093	0.196508	0.22191	0.202837	0.0168265	3.66	0.233665	0.124795	0.233649	0.19737	0.0628516
3.67	0.194758	0.195512	0.227447	0.205906	0.018659	3.67	0.229852	0.127239	0.229839	0.195643	0.0592399
3.68	0.195081	0.203442	0.234651	0.211058	0.0208554	3.68	0.234632	0.122713	0.234577	0.197307	0.064601
3.69	0.198703	0.200594	0.232763	0.210686	0.0191419	3.69	0.226239	0.119718	0.22624	0.190732	0.0615003
3.7	0.202471	0.212141	0.220668	0.21176	0.00910449	3.7	0.225913	0.125943	0.225919	0.192592	0.0577192
3.71	0.194693	0.206221	0.224752	0.208555	0.0151652	3.71	0.226499	0.115033	0.22646	0.189331	0.0643433
3.72	0.199016	0.209417	0.235487	0.21464	0.0187882	3.72	0.21855	0.122496	0.21857	0.186539	0.0554629
3.73	0.203395	0.208734	0.226267	0.212799	0.0119652	3.73	0.228676	0.124519	0.228675	0.193957	0.0601349
3.74	0.198832	0.215822	0.228557	0.214404	0.0149132	3.74	0.220692	0.117671	0.220697	0.186353	0.0594808
3.75	0.206098	0.200979	0.236325	0.214467	0.0191016	3.75	0.22437	0.119974	0.224361	0.189568	0.0602701
3.76	0.199592	0.204154	0.240535	0.21476	0.0224375	3.76	0.22141	0.117352	0.221375	0.186712	0.0600677
3.77	0.203679	0.204385	0.256116	0.221394	0.0300727	3.77	0.220957	0.121147	0.220927	0.187677	0.0576167
3.78	0.207249	0.207532	0.245157	0.219979	0.0218049	3.78	0.221996	0.12042	0.221992	0.188136	0.0586437
3.79	0.20495	0.198057	0.23308	0.212029	0.0185536	3.79	0.209246	0.119765	0.209235	0.179415	0.0516586
3.8	0.204861	0.212603	0.236266	0.21791	0.0163611	3.8	0.215422	0.118283	0.215392	0.183033	0.0560744
3.81	0.192566	0.216439	0.238401	0.215802	0.022924	3.81	0.224707	0.122889	0.224686	0.190761	0.0587787
3.82	0.198686	0.223377	0.242943	0.221668	0.022178	3.82	0.231594	0.124188	0.231582	0.195788	0.0620072
3.83	0.201546	0.224973	0.231446	0.219322	0.0157307	3.83	0.221516	0.121375	0.221504	0.188132	0.0578133
3.84	0.204384	0.218241	0.230805	0.21781	0.0132159	3.84	0.223973	0.119391	0.223984	0.189116	0.0603836
3.85	0.207705	0.225119	0.233566	0.22213	0.013187	3.85	0.226567	0.120936	0.226585	0.191363	0.0609911
3.86	0.208673	0.214764	0.23361	0.219016	0.0130008	3.86	0.229858	0.121114	0.229877	0.193617	0.0627887
3.87	0.198365	0.219766	0.23424	0.217457	0.0180488	3.87	0.229824	0.120068	0.229825	0.193239	0.0633679
3.88	0.200374	0.220038	0.227957	0.216123	0.014202	3.88	0.230356	0.119266	0.230388	0.193337	0.0641472
3.89	0.206565	0.221756	0.228964	0.219095	0.0114338	3.89	0.228762	0.106121	0.228765	0.187883	0.0708074
3.9	0.208933	0.218798	0.233527	0.220419	0.0123768	3.9	0.235444	0.113207	0.235427	0.194693	0.0705687
3.91	0.206356	0.219976	0.223974	0.216769	0.00923681	3.91	0.238765	0.11691	0.23877	0.198148	0.0703546
3.92	0.205481	0.216246	0.222075	0.2146	0.00841834	3.92	0.241375	0.122813	0.241378	0.201856	0.0684528
3.93	0.211358	0.214028	0.229731	0.218372	0.00992688	3.93	0.240001	0.112434	0.240014	0.197483	0.0736545
3.94	0.207901	0.225566	0.237399	0.223622	0.0148451	3.94	0.24903	0.121939	0.249054	0.206674	0.0733834
3.95	0.205298	0.22005	0.229342	0.21823	0.0121249	3.95	0.243655	0.122902	0.243648	0.203402	0.0697148
3.96	0.208404	0.23296	0.232462	0.224608	0.0140357	3.96	0.245995	0.122803	0.245948	0.204915	0.0711118
3.97	0.207164	0.227671	0.226197	0.220344	0.0114382	3.97	0.250387	0.11547	0.250393	0.205417	0.0778961
3.98	0.210559	0.229718	0.22491	0.221729	0.00996791	3.98	0.242641	0.125601	0.242657	0.203633	0.0675777
3.99	0.213815	0.218906	0.219697	0.217473	0.0031924	3.99	0.237031	0.115553	0.237031	0.196538	0.0701358
4	0.212184	0.220715	0.215881	0.21626	0.00427805	4	0.242308	0.115849	0.242298	0.200152	0.0730081
4.01	0.211286	0.22282	0.223183	0.219096	0.00676632	4.01	0.248267	0.112195	0.248249	0.202904	0.0785562
4.02	0.204918	0.221247	0.221193	0.215786	0.00941209	4.02	0.250453	0.11775	0.25049	0.206231	0.076627
4.03	0.214399	0.21323	0.219558	0.215729	0.00336736	4.03	0.248188	0.117327	0.248227	0.204581	0.0755635
4.04	0.201754	0.20712	0.220707	0.20986	0.00976895	4.04	0.248572	0.123496	0.24858	0.206883	0.0722146
4.05	0.199117	0.209706	0.220009	0.209611	0.0104465	4.05	0.25318	0.131245	0.253166	0.21253	0.0703953
4.06	0.204372	0.203599	0.20981	0.205927	0.00338528	4.06	0.246628	0.128907	0.246638	0.207391	0.067969
4.07	0.204191	0.196004	0.220322	0.206839	0.0123735	4.07	0.249786	0.130703	0.249778	0.210089	0.0687502
4.08	0.197355	0.203028	0.208967	0.203117	0.00580686	4.08	0.26184	0.133167	0.261844	0.21895	0.0742904
4.09	0.198279	0.1952	0.222991	0.20549	0.0152342	4.09	0.26881	0.127852	0.268784	0.221815	0.0813747
4.1	0.198883	0.205624	0.217942	0.207483	0.00966434	4.1	0.266952	0.121605	0.266931	0.218496	0.0839101
4.11	0.19002	0.205503	0.231492	0.209005	0.0209567	4.11	0.266686	0.126358	0.266681	0.219908	0.0810168
4.12	0.200035	0.214052	0.233253	0.21578	0.016676	4.12	0.256723	0.128424	0.256702	0.21395	0.074067
4.13	0.195749	0.207503	0.231368	0.21154	0.018149	4.13	0.252765	0.122805	0.252774	0.209448	0.0750345
4.14	0.195394	0.205413	0.232099	0.210969	0.0189729	4.14	0.259004	0.120979	0.259013	0.212999	0.0796915
4.15	0.197063	0.208502	0.233108	0.212891	0.0184191	4.15	0.260178	0.120311	0.260162	0.21355	0.0807477
4.16	0.194267	0.208122	0.228973	0.210454	0.0174701	4.16	0.257505	0.118308	0.257478	0.211097	0.0803574
4.17	0.192992	0.206087	0.229721	0.2096	0.018615	4.17	0.241001	0.11287	0.241027	0.1983	0.073984
4.18	0.194196	0.219634	0.222842	0.212224	0.0156947	4.18	0.254461	0.114736	0.254433	0.207877	0.0806619
4.19	0.187393	0.212335	0.224437	0.208055	0.0188893	4.19	0.265671	0.121052	0.265692	0.217472	0.0835016
4.2	0.19559	0.202373	0.227113	0.208359	0.0165924	4.2	0.254384	0.116917	0.254361	0.208554	0.0793598
4.21	0.196112	0.210406	0.226821	0.211113	0.0153668	4.21	0.252385	0.117067	0.252356	0.207269	0.0781176
4.22	0.198007	0.215048	0.212017	0.208357	0.00909056	4.22	0.249857	0.122692	0.249881	0.207476	0.0734258
4.23	0.206791	0.210938	0.214807	0.210845	0.00400866	4.23	0.262583	0.11366	0.262587	0.212944	0.0859819
4.24	0.203791	0.207913	0.216944	0.20955	0.0067274	4.24	0.25893	0.116395	0.258948	0.211424	0.0822975
4.25	0.205881	0.214143	0.221542	0.213855	0.00783441	4.25	0.248717	0.116053	0.248696	0.204488	0.0765875
4.26	0.203704	0.217499	0.215946	0.212383	0.00755592	4.26	0.249522	0.101815	0.249512	0.200283	0.0852757
4.27	0.203298	0.219283	0.219928	0.21417	0.00942073	4.27	0.244957	0.115769	0.244949	0.201892	0.0745844
4.28	0.197591	0.219963	0.228433	0.215329	0.0159345	4.28	0.245688	0.117085	0.245683	0.202819	0.0742477
4.29	0.195553	0.222987	0.2319	0.216813	0.0189437	4.29	0.244918	0.109139	0.244912	0.199656	0.0783907
4.3	0.196423	0.211739	0.223958	0.210707	0.0137962	4.3	0.248334	0.103497	0.248305	0.200045	0.083613
4.31	0.187206	0.204957	0.226999	0.206388	0.019935	4.31	0.255088	0.107265	0.255095	0.205816	0.0853476
4.32	0.190552	0.214682	0.227581	0.210938	0.0187964	4.32	0.26094	0.111528	0.260933	0.211134	0.0862611
4.33	0.186011	0.202382	0.238667	0.20902	0.0269481	4.33	0.263175	0.111779	0.263158	0.212704	0.0874032
4.34	0.181194	0.202749	0.230845	0.204929	0.0248971	4.34	0.274299	0.112069	0.274307	0.220225	0.0936661
4.35	0.182904	0.203507	0.2309	0.20577	0.0240774	4.35	0.272411	0.115226	0.272438	0.220025	0.0907586
4.36	0.189866	0.211648	0.229792	0.210436	0.0199905	4.36	0.270864	0.111488	0.270841	0.217731	0.0920094
4.37	0.193988	0.195706	0.226997	0.205564	0.0185821	4.37	0.278526	0.112696	0.278492	0.223238	0.0957322
4.38	0.188019	0.203206	0.228829	0.206685	0.0206264	4.38	0.270609	0.114183	0.270605	0.218466	0.0903115
4.39	0.190176	0.215778	0.223795	0.209916	0.0175591	4.39	0.260708	0.113881	0.260711	0.211767	0.0847714
4.4	0.190679	0.202941	0.222022	0.205214	0.0157948	4.4	0.26003	0.113746	0.260047	0.211274	0.0844619
4.41	0.184132	0.208569	0.21854	0.203747	0.0177038	4.41	0.274177	0.106936	0.27419	0.218434	0.0965604
4.42	0.201457	0.213083	0.215545	0.210028	0.00752425	4.42	0.280523	0.106128	0.280525	0.222392	0.100687
4.43	0.203771	0.208064	0.213838	0.208557	0.00505171	4.43	0.277928	0.112399	0.277902	0.222743	0.0955609
4.44	0.208321	0.20952	0.223818	0.213886	0.00862179	4.44	0.270968	0.11398	0.270961	0.218636	0.090635
4.45	0.206575	0.210699	0.231931	0.216402	0.0136061	4.45	0.273793	0.113993	0.273811	0.220533	0.0922657
4.46	0.209955	0.197542	0.228358	0.211952	0.015505	4.46	0.288382	0.117778	0.288351	0.231504	0.0984897
4.47	0.203383	0.200472	0.2374	0.213751	0.0205319	4.47	0.285919	0.111345	0.285918	0.227727	0.10079
4.48	0.200483	0.194244	0.229994	0.20824	0.0190955	4.48	0.285798	0.118999	0.285804	0.2302	0.096303
4.49	0.208385	0.195088	0.217533	0.207002	0.0112859	4.49	0.276878	0.125147	0.276873	0.2263	0.0876007
4.5	0.206148	0.179339	0.220803	0.202096	0.0210266	4.5	0.284733	0.115877	0.284722	0.228444	0.0974857
4.51	0.199652	0.192083	0.219356	0.203697	0.0140792	4.51	0.287714	0.117835	0.287698	0.231082	0.0980748
4.52	0.189864	0.193641	0.218982	0.200829	0.0158341	4.52	0.292465	0.111247	0.292469	0.23206	0.104627
4.53	0.186813	0.199103	0.224258	0.203391	0.0190871	4.53	0.287095	0.106619	0.287086	0.226933	0.104195
4.54	0.18679	0.193424	0.232115	0.20411	0.0244793	4.54	0.278845	0.117012	0.278837	0.224898	0.0934319
4.55	0.184185	0.191554	0.235215	0.203651	0.0275821	4.55	0.291595	0.123724	0.291619	0.235646	0.0969273
4.56	0.191728	0.199086	0.237761	0.209525	0.0247284	4.56	0.293353	0.114233	0.293355	0.233647	0.103415
4.57	0.191713	0.191813	0.23904	0.207522	0.0272954	4.57	0.29576	0.118631	0.295742	0.236711	0.102261
4.58	0.185979	0.196702	0.248133	0.210271	0.0332247	4.58	0.286478	0.129275	0.286471	0.234075	0.0907592
4.59	0.183934	0.191359	0.232486	0.202593	0.0261532	4.59	0.27877	0.112295	0.278759	0.223275	0.0961108
4.6	0.194325	0.191341	0.236541	0.207402	0.025279	4.6	0.279074	0.117532	0.279034	0.225213	0.093255
4.61	0.19264	0.192824	0.226755	0.204073	0.0196437	4.61	0.291118	0.117938	0.291103	0.233386	0.0999812
4.62	0.193114	0.187222	0.224878	0.201738	0.020255	4.62	0.286204	0.132431	0.286227	0.234954	0.0887874
4.63	0.186995	0.198169	0.221117	0.202094	0.0173961	4.63	0.289698	0.121145	0.289685	0.233509	0.09731
4.64	0.189111	0.201576	0.224994	0.205227	0.0182178	4.64	0.293903	0.117962	0.293905	0.235257	0.10158
4.65	0.189641	0.19498	0.233456	0.206025	0.0239049	4.65	0.288403	0.127235	0.288436	0.234691	0.0930602
4.66	0.192182	0.195619	0.227668	0.205156	0.0195713	4.66	0.281423	0.12787	0.281421	0.230238	0.0886534
4.67	0.192822	0.196661	0.219488	0.202991	0.0144158	4.67	0.280925	0.124039	0.280918	0.228628	0.0905764
4.68	0.191459	0.20424	0.232968	0.209556	0.0212585	4.68	0.275601	0.125983	0.275625	0.225736	0.0863889
4.69	0.19239	0.198997	0.232412	0.207933	0.0214551	4.69	0.283873	0.122284	0.283844	0.23	0.0932852
4.7	0.188259	0.209025	0.225509	0.207598	0.0186657	4.7	0.291369	0.117832	0.291373	0.233525	0.100193
4.71	0.191381	0.198096	0.236177	0.208551	0.0241589	4.71	0.286278	0.123028	0.286277	0.231861	0.0942521
4.72	0.195444	0.202718	0.236774	0.211645	0.022064	4.72	0.285811	0.119805	0.285804	0.230474	0.0958415
4.73	0.20018	0.203859	0.229358	0.211132	0.015891	4.73	0.287635	0.121821	0.287629	0.232362	0.095731
4.74	0.194874	0.201336	0.242079	0.212763	0.0255932	4.74	0.284935	0.123761	0.284953	0.231217	0.0930593
4.75	0.189995	0.204849	0.241535	0.212126	0.0265298	4.75	0.286794	0.126251	0.28678	0.233275	0.0926854
4.76	0.19493	0.20341	0.229899	0.209413	0.0182408	4.76	0.288213	0.120224	0.288215	0.232217	0.0969892
4.77	0.197404	0.19847	0.222438	0.206104	0.014156	4.77	0.285361	0.12217	0.285356	0.230962	0.0942173
4.78	0.197354	0.197631	0.233057	0.209348	0.0205337	4.78	0.293598	0.123969	0.29364	0.237069	0.0979474
4.79	0.194045	0.19916	0.229903	0.207703	0.0193955	4.79	0.269718	0.117551	0.26972	0.218996	0.0878545
4.8	0.186762	0.201007	0.226554	0.204774	0.0201619	4.8	0.281964	0.118156	0.281983	0.227368	0.0945801
4.81	0.189366	0.198491	0.221382	0.20308	0.0164939	4.81	0.286581	0.113843	0.286596	0.229007	0.0997345
4.82	0.1945	0.194409	0.238193	0.209034	0.0252524	4.82	0.287435	0.116073	0.287416	0.230308	0.0989304
4.83	0.203124	0.19972	0.227786	0.21021	0.015316	4.83	0.29261	0.119058	0.292585	0.234751	0.100193
4.84	0.193951	0.199534	0.226479	0.206654	0.0173938	4.84	0.300462	0.122448	0.300492	0.241134	0.102785
4.85	0.188042	0.201471	0.228133	0.205882	0.0204059	4.85	0.288618	0.11638	0.288576	0.231191	0.0994295
4.86	0.193173	0.208827	0.237647	0.213216	0.0225596	4.86	0.288947	0.115095	0.288953	0.230998	0.100375
4.87	0.196982	0.200485	0.239193	0.21222	0.0234252	4.87	0.282915	0.113495	0.282932	0.226448	0.0978195
4.88	0.194303	0.202064	0.231203	0.20919	0.019455	4.88	0.278699	0.120652	0.278706	0.226019	0.0912504
4.89	0.188135	0.198948	0.232221	0.206435	0.0229769	4.89	0.277563	0.115545	0.277541	0.22355	0.0935351
4.9	0.178902	0.199971	0.227147	0.202007	0.0241865	4.9	0.281534	0.116081	0.281531	0.226382	0.0955233
4.91	0.182051	0.210833	0.226609	0.206498	0.0225931	4.91	0.274976	0.11193	0.27499	0.220632	0.0941387
4.92	0.194511	0.203488	0.228466	0.208822	0.017595	4.92	0.278831	0.117171	0.27881	0.224938	0.0933281
4.93	0.195567	0.213763	0.238561	0.215964	0.0215816	4.93	0.27405	0.117944	0.273986	0.221993	0.0901091
4.94	0.195201	0.207072	0.235173	0.212482	0.0205278	4.94	0.283827	0.112622	0.283813	0.226754	0.0988413
4.95	0.191945	0.213535	0.229478	0.211653	0.0188369	4.95	0.291852	0.129212	0.291832	0.237632	0.0938949
4.96	0.193797	0.215535	0.239143	0.216158	0.0226795	4.96	0.286062	0.121322	0.28606	0.231148	0.0951119
4.97	0.194453	0.214507	0.236941	0.2153	0.0212552	4.97	0.288502	0.128325	0.288498	0.235108	0.092477
4.98	0.192322	0.208812	0.226629	0.209254	0.0171579	4.98	0.282058	0.124924	0.282067	0.229683	0.0907241
4.99	0.187575	0.208186	0.225707	0.207156	0.0190869	4.99	0.275574	0.124351	0.275548	0.225157	0.087301
5	0.19033	0.205134	0.226224	0.207229	0.0180386	5	0.284487	0.126334	0.284483	0.231768	0.0913083
5.01	0.190606	0.206388	0.222594	0.206529	0.0159948	5.01	0.290494	0.118068	0.290503	0.233022	0.0995526
5.02	0.187422	0.199748	0.220226	0.202465	0.0165702	5.02	0.29029	0.120847	0.290283	0.233807	0.0978261
5.03	0.190395	0.205001	0.225401	0.206932	0.0175828	5.03	0.298051	0.114886	0.298017	0.236985	0.105741
5.04	0.18696	0.212895	0.226265	0.208707	0.0199844	5.04	0.286962	0.113523	0.286936	0.22914	0.100127
5.05	0.190054	0.201679	0.231108	0.207614	0.0211609	5.05	0.288356	0.112863	0.288322	0.229847	0.101311
5.06	0.188209	0.216585	0.225823	0.210206	0.0196016	5.06	0.294118	0.115196	0.294102	0.234472	0.103296
5.07	0.186717	0.208348	0.218083	0.204382	0.0160549	5.07	0.296686	0.114799	0.296669	0.236051	0.105008
5.08	0.188889	0.211268	0.226148	0.208768	0.0187548	5.08	0.307409	0.117617	0.307333	0.244119	0.109555
5.09	0.188666	0.20514	0.241956	0.211921	0.0272843	5.09	0.306325	0.11244	0.306291	0.241686	0.11193
5.1	0.189897	0.2139	0.231948	0.211915	0.0210958	5.1	0.300591	0.126662	0.300587	0.242613	0.100417
5.11	0.195283	0.212102	0.235202	0.214196	0.0200415	5.11	0.300134	0.122851	0.300125	0.241037	0.102352
5.12	0.192031	0.215375	0.231804	0.21307	0.0199861	5.12	0.294493	0.126663	0.294493	0.23855	0.0968968
5.13	0.193197	0.214847	0.230128	0.212724	0.0185569	5.13	0.299855	0.12834	0.29987	0.242688	0.0990284
5.14	0.1964	0.213974	0.228872	0.213082	0.0162545	5.14	0.302799	0.120381	0.302798	0.241992	0.105319
5.15	0.191424	0.211881	0.222999	0.208768	0.0160164	5.15	0.304164	0.12358	0.304144	0.243963	0.104254
5.16	0.190172	0.207051	0.224077	0.2071	0.0169523	5.16	0.315953	0.124114	0.315967	0.252011	0.110763
5.17	0.188086	0.201464	0.224883	0.204811	0.0186256	5.17	0.312328	0.126228	0.312298	0.250284	0.107436
5.18	0.195145	0.202069	0.224042	0.207085	0.0150874	5.18	0.306815	0.1319	0.306795	0.248504	0.100982
5.19	0.193594	0.195316	0.218592	0.202501	0.0139622	5.19	0.312384	0.129247	0.312381	0.251337	0.105734
5.2	0.198549	0.20674	0.228623	0.211304	0.015548	5.2	0.311621	0.127745	0.311615	0.250327	0.106159
5.21	0.200573	0.207803	0.218881	0.209086	0.00922088	5.21	0.298402	0.128162	0.298413	0.241659	0.0982913
5.22	0.189518	0.221526	0.217439	0.209494	0.0174202	5.22	0.311845	0.122671	0.311843	0.248786	0.109219
5.23	0.193571	0.210195	0.207477	0.203748	0.00891731	5.23	0.314619	0.124537	0.314601	0.251252	0.109739
5.24	0.196064	0.206251	0.21459	0.205635	0.00927825	5.24	0.320325	0.129898	0.320355	0.256859	0.109952
5.25	0.201425	0.208812	0.208936	0.206391	0.00430104	5.25	0.313156	0.117684	0.313191	0.24801	0.112866
5.26	0.200131	0.21151	0.211348	0.207663	0.00652309	5.26	0.312345	0.125824	0.312288	0.250152	0.107671
5.27	0.199479	0.208478	0.209529	0.205828	0.005524	5.27	0.319228	0.130192	0.319229	0.256216	0.10914
5.28	0.200481	0.204293	0.213877	0.206217	0.0069024	5.28	0.318394	0.127963	0.318365	0.254907	0.109937
5.29	0.211728	0.207712	0.200154	0.206532	0.00587664	5.29	0.320002	0.129549	0.319959	0.256503	0.109946
5.3	0.207652	0.207752	0.202261	0.205888	0.00314179	5.3	0.320647	0.12617	0.320644	0.25582	0.112281
5.31	0.211808	0.209488	0.203991	0.208429	0.00401435	5.31	0.330107	0.128031	0.330109	0.262749	0.116669
5.32	0.217357	0.210414	0.21617	0.214647	0.00371344	5.32	0.334274	0.128053	0.334257	0.265528	0.119057
5.33	0.207364	0.20727	0.2198	0.211478	0.00720724	5.33	0.333084	0.137952	0.333123	0.268053	0.112671
5.34	0.216044	0.20354	0.218243	0.212609	0.00793032	5.34	0.327935	0.133234	0.327952	0.263041	0.112416
5.35	0.214134	0.20649	0.213065	0.21123	0.00413981	5.35	0.327437	0.142024	0.327427	0.265629	0.107045
5.36	0.208185	0.214497	0.2192	0.213961	0.00552689	5.36	0.325293	0.137391	0.325298	0.26266	0.108487
5.37	0.206806	0.201189	0.218848	0.208947	0.00902213	5.37	0.317715	0.147084	0.3177	0.260833	0.0985095
5.38	0.2024	0.194135	0.225512	0.207349	0.0162634	5.38	0.325298	0.143271	0.325291	0.26462	0.105091
5.39	0.203849	0.202165	0.227743	0.211252	0.0143064	5.39	0.325475	0.139622	0.325481	0.263526	0.107304
5.4	0.197351	0.192481	0.226504	0.205445	0.0183993	5.4	0.322109	0.142087	0.322111	0.262102	0.103936
5.41	0.196166	0.196383	0.223535	0.205362	0.0157393	5.41	0.327514	0.139586	0.327505	0.264868	0.108498
5.42	0.202748	0.192797	0.22614	0.207228	0.0171173	5.42	0.331836	0.137003	0.331826	0.266888	0.112484
5.43	0.197286	0.199754	0.225532	0.207524	0.0156444	5.43	0.332857	0.137981	0.332859	0.267899	0.112512
5.44	0.19508	0.197453	0.220051	0.204195	0.0137831	5.44	0.329791	0.140785	0.329795	0.26679	0.109124
5.45	0.192913	0.189941	0.230708	0.204521	0.0227272	5.45	0.326525	0.134934	0.326509	0.262656	0.110611
5.46	0.198122	0.194752	0.230143	0.207672	0.0195329	5.46	0.327647	0.131458	0.327687	0.262264	0.113281
5.47	0.189883	0.197804	0.243093	0.21026	0.0287087	5.47	0.324781	0.130277	0.324772	0.259943	0.112294
5.48	0.187031	0.206488	0.235806	0.209775	0.0245527	5.48	0.324748	0.138407	0.324753	0.262636	0.107585
5.49	0.179134	0.200911	0.235945	0.20533	0.0286624	5.49	0.303821	0.122697	0.303785	0.243434	0.104561
5.5	0.18412	0.197047	0.233943	0.205037	0.0258544	5.5	0.298049	0.127124	0.297998	0.241057	0.098669
5.51	0.186446	0.19708	0.219335	0.200953	0.0167835	5.51	0.307758	0.123768	0.307762	0.246429	0.106228
5.52	0.181473	0.201234	0.220614	0.201107	0.0195709	5.52	0.302307	0.124415	0.302294	0.243005	0.102702
5.53	0.186436	0.199757	0.223998	0.203397	0.0190438	5.53	0.306195	0.127494	0.306167	0.246619	0.103165
5.54	0.179124	0.204403	0.216753	0.200093	0.0191812	5.54	0.309754	0.127195	0.30976	0.248903	0.105402
5.55	0.195809	0.201292	0.228017	0.208373	0.0172322	5.55	0.302479	0.137156	0.302398	0.247344	0.095426
5.56	0.191585	0.192276	0.218855	0.200905	0.0155486	5.56	0.297518	0.136092	0.297513	0.243708	0.093198
5.57	0.188447	0.183288	0.218615	0.196784	0.019082	5.57	0.30208	0.136546	0.302082	0.246903	0.095572
5.58	0.191863	0.193982	0.224922	0.203589	0.0185053	5.58	0.293692	0.138428	0.293654	0.241925	0.0896312
5.59	0.190367	0.192143	0.221749	0.20142	0.017628	5.59	0.286894	0.136714	0.286896	0.236835	0.0867072
5.6	0.194886	0.193745	0.225456	0.204696	0.0179877	5.6	0.288303	0.13266	0.288293	0.236419	0.0898578
5.61	0.199725	0.195349	0.225935	0.207003	0.0165409	5.61	0.2941	0.126084	0.294094	0.238093	0.0970021
5.62	0.202055	0.194915	0.22738	0.208117	0.0170602	5.62	0.298885	0.132569	0.298872	0.243442	0.0960189
5.63	0.206588	0.20197	0.224298	0.210952	0.0117865	5.63	0.291869	0.135656	0.291873	0.239799	0.0901908
5.64	0.198357	0.204251	0.230767	0.211125	0.0172641	5.64	0.296781	0.130993	0.296749	0.241508	0.0957088
5.65	0.195594	0.194996	0.239261	0.20995	0.0253854	5.65	0.296471	0.139429	0.296466	0.244122	0.0906671
5.66	0.200091	0.191975	0.235152	0.209072	0.0229469	5.66	0.308616	0.135991	0.308584	0.251064	0.0996556
5.67	0.198951	0.194429	0.227695	0.207025	0.0180433	5.67	0.292597	0.14009	0.292594	0.24176	0.0880489
5.68	0.190642	0.193647	0.229566	0.204618	0.0216573	5.68	0.295125	0.143533	0.295139	0.244599	0.0875257
5.69	0.193093	0.201008	0.227102	0.207068	0.0177961	5.69	0.292751	0.12931	0.292743	0.238268	0.0943601
5.7	0.194474	0.200838	0.235932	0.210415	0.0223269	5.7	0.286533	0.130374	0.286518	0.234475	0.0901541
5.71	0.200649	0.203888	0.233499	0.212679	0.0181036	5.71	0.29653	0.13481	0.296496	0.242612	0.0933592
5.72	0.194779	0.206063	0.232526	0.211123	0.0193758	5.72	0.289638	0.12886	0.289627	0.236042	0.0928222
5.73	0.195854	0.201517	0.236962	0.211444	0.0222794	5.73	0.286601	0.125757	0.286549	0.232969	0.0928484
5.74	0.18965	0.197205	0.241869	0.209575	0.0282217	5.74	0.275266	0.125367	0.275268	0.2253	0.0865445
5.75	0.199114	0.203882	0.248063	0.21702	0.0269895	5.75	0.271185	0.133776	0.271139	0.225367	0.07932
5.76	0.186466	0.198357	0.245815	0.210213	0.0314001	5.76	0.271247	0.133481	0.271242	0.225323	0.0795379
5.77	0.185749	0.196664	0.24375	0.208721	0.030823	5.77	0.276863	0.134977	0.276869	0.22957	0.0819196
5.78	0.182472	0.187919	0.234892	0.201761	0.0288212	5.78	0.27058	0.137849	0.270566	0.226332	0.0766286
5.79	0.190113	0.200184	0.237192	0.209163	0.0247903	5.79	0.274712	0.133463	0.274738	0.227638	0.0815577
5.8	0.194422	0.19921	0.240495	0.211376	0.0253313	5.8	0.278824	0.135449	0.278838	0.231037	0.0827817
5.81	0.188673	0.195186	0.23412	0.205993	0.0245753	5.81	0.279208	0.13036	0.279199	0.229589	0.0859351
5.82	0.188855	0.191221	0.24032	0.206799	0.029054	5.82	0.267228	0.137113	0.267203	0.223848	0.075115
5.83	0.184681	0.187966	0.227388	0.200012	0.0237653	5.83	0.274815	0.133059	0.274795	0.227556	0.0818369
5.84	0.1825	0.191045	0.233194	0.202246	0.0271395	5.84	0.269637	0.133119	0.269663	0.22414	0.0788261
5.85	0.182645	0.193937	0.221414	0.199332	0.0199396	5.85	0.267911	0.132855	0.267908	0.222891	0.0779734
5.86	0.182406	0.198817	0.22659	0.202604	0.0223342	5.86	0.264006	0.127159	0.263976	0.21838	0.0790001
5.87	0.184313	0.204861	0.231709	0.206961	0.0237678	5.87	0.264991	0.130115	0.264995	0.220033	0.0778718
5.88	0.189924	0.199182	0.229514	0.206206	0.0207087	5.88	0.26348	0.126462	0.263449	0.217797	0.0790984
5.89	0.188105	0.210955	0.236327	0.211796	0.0241221	5.89	0.272369	0.123664	0.272357	0.222797	0.0858514
5.9	0.189815	0.208059	0.229446	0.209107	0.0198361	5.9	0.271097	0.137249	0.271067	0.226471	0.0772686
5.91	0.185473	0.202813	0.240758	0.209681	0.0282751	5.91	0.273917	0.12664	0.273908	0.224821	0.0850278
5.92	0.189417	0.217029	0.235894	0.214113	0.0233751	5.92	0.270398	0.134029	0.270419	0.224949	0.0787386
5.93	0.192441	0.209327	0.22812	0.209962	0.0178478	5.93	0.257178	0.130189	0.257171	0.214846	0.0733151
5.94	0.183778	0.21236	0.229967	0.208702	0.023311	5.94	0.27276	0.129948	0.272776	0.225161	0.0824571
5.95	0.18544	0.206567	0.232708	0.208238	0.0236782	5.95	0.268081	0.123424	0.268084	0.219863	0.0835187
5.96	0.186388	0.208175	0.236377	0.210313	0.0250631	5.96	0.273764	0.12197	0.27377	0.223168	0.08764
5.97	0.19	0.216564	0.247855	0.21814	0.0289599	5.97	0.269903	0.121425	0.269918	0.220415	0.0857283
5.98	0.185309	0.218779	0.243422	0.215837	0.0291683	5.98	0.269276	0.123691	0.26929	0.220752	0.0840576
5.99	0.186449	0.217187	0.236792	0.213476	0.0253756	5.99	0.277551	0.118891	0.277576	0.224672	0.0916098
6	0.184659	0.230338	0.238566	0.217854	0.0290412	6	0.292	0.113602	0.291994	0.232532	0.102996
6.01	0.190954	0.220277	0.234576	0.215269	0.0222384	6.01	0.292616	0.122617	0.292646	0.23596	0.0981577
6.02	0.18213	0.223958	0.228216	0.211435	0.0254674	6.02	0.282512	0.126141	0.282505	0.230386	0.0902789
6.03	0.186554	0.231894	0.233619	0.217356	0.0266887	6.03	0.281154	0.12165	0.281164	0.227989	0.0920926
6.04	0.188197	0.224918	0.242806	0.21864	0.0278405	6.04	0.268554	0.124517	0.268563	0.220545	0.0831625
6.05	0.180026	0.222313	0.24326	0.215199	0.0322118	6.05	0.275996	0.125462	0.276008	0.225822	0.0869145
6.06	0.18705	0.214954	0.243847	0.215284	0.0283999	6.06	0.283952	0.126849	0.283967	0.231589	0.0907078
6.07	0.185736	0.222859	0.236255	0.21495	0.0261718	6.07	0.279883	0.130527	0.279898	0.230103	0.086235
6.08	0.187003	0.215126	0.236718	0.212949	0.0249288	6.08	0.283602	0.139184	0.283604	0.235463	0.0833798
6.09	0.187917	0.221202	0.246946	0.218688	0.0295946	6.09	0.277443	0.12573	0.277458	0.226877	0.0875962
6.1	0.186851	0.220142	0.249752	0.218915	0.0314685	6.1	0.286294	0.131523	0.286301	0.234706	0.0893591
6.11	0.183354	0.226	0.239942	0.216432	0.0294826	6.11	0.285611	0.131063	0.285606	0.234093	0.0892264
6.12	0.189745	0.227403	0.239431	0.21886	0.0259211	6.12	0.289024	0.129675	0.288999	0.235899	0.091993
6.13	0.183807	0.225995	0.231436	0.213746	0.0260702	6.13	0.272303	0.125307	0.272283	0.223298	0.0848626
6.14	0.184799	0.219061	0.2268	0.21022	0.0223529	6.14	0.271888	0.125555	0.271877	0.223107	0.0844824
6.15	0.18739	0.203695	0.230005	0.20703	0.0215021	6.15	0.280898	0.119695	0.280846	0.227146	0.0930556
6.16	0.186526	0.224926	0.22837	0.213274	0.023228	6.16	0.280031	0.119326	0.280041	0.226466	0.0927858
6.17	0.186403	0.218774	0.235313	0.213496	0.0248784	6.17	0.291765	0.116583	0.291752	0.233367	0.101137
6.18	0.188854	0.226313	0.223923	0.21303	0.0209712	6.18	0.297824	0.113192	0.297837	0.236284	0.106601
6.19	0.188112	0.229856	0.230611	0.216193	0.0243216	6.19	0.290466	0.115897	0.290456	0.232273	0.100785
6.2	0.193395	0.239719	0.227665	0.22026	0.0240337	6.2	0.308085	0.112819	0.30808	0.242995	0.112736
6.21	0.18674	0.236647	0.229333	0.217573	0.0269519	6.21	0.293853	0.113752	0.293869	0.233825	0.103986
6.22	0.186564	0.232263	0.228106	0.215644	0.0252695	6.22	0.296926	0.114533	0.296912	0.236124	0.1053
6.23	0.192891	0.236541	0.225846	0.218426	0.0227513	6.23	0.293383	0.116196	0.29339	0.234323	0.102301
6.24	0.190996	0.239752	0.232391	0.221046	0.0262829	6.24	0.292985	0.119495	0.293001	0.23516	0.100169
6.25	0.187585	0.24054	0.237991	0.222039	0.0298645	6.25	0.298668	0.122976	0.298653	0.240099	0.101432
6.26	0.189134	0.246934	0.238556	0.224875	0.0312342	6.26	0.302153	0.123243	0.302151	0.242516	0.103293
6.27	0.192174	0.251034	0.236231	0.226479	0.0306177	6.27	0.294272	0.116371	0.294241	0.234961	0.102702
6.28	0.190759	0.243204	0.233589	0.222517	0.0279206	6.28	0.299268	0.119622	0.299239	0.239376	0.10371
6.29	0.191801	0.247811	0.237019	0.225544	0.0297157	6.29	0.299776	0.121312	0.299787	0.240292	0.103039
6.3	0.190876	0.240637	0.232371	0.221295	0.0266656	6.3	0.286942	0.122366	0.286931	0.23208	0.0950147
6.31	0.18927	0.240281	0.238104	0.222552	0.0288433	6.31	0.287754	0.120689	0.287754	0.232066	0.0964547
6.32	0.188462	0.240046	0.236191	0.221566	0.0287341	6.32	0.286947	0.119342	0.286949	0.231079	0.0967671
6.33	0.184594	0.23645	0.231187	0.21741	0.0285414	6.33	0.29394	0.121711	0.293938	0.236529	0.0994355
6.34	0.190421	0.233414	0.236902	0.220245	0.0258878	6.34	0.298218	0.120342	0.298164	0.238908	0.102681
6.35	0.196537	0.236798	0.224131	0.219155	0.0205868	6.35	0.284576	0.127763	0.284545	0.232294	0.0905272
6.36	0.192504	0.237837	0.223769	0.218037	0.0232039	6.36	0.291115	0.119621	0.29111	0.233949	0.0990106
6.37	0.199754	0.23761	0.233839	0.223734	0.0208529	6.37	0.282777	0.126551	0.282779	0.230702	0.0901974
6.38	0.196449	0.243051	0.230117	0.223205	0.0240576	6.38	0.282401	0.128528	0.282398	0.231109	0.0888375
6.39	0.198032	0.228598	0.232252	0.219627	0.018791	6.39	0.266211	0.120557	0.266212	0.21766	0.0840936
6.4	0.19757	0.226583	0.226975	0.217043	0.016865	6.4	0.26633	0.118172	0.266334	0.216945	0.0855404
6.41	0.200252	0.2317	0.221457	0.217803	0.0160391	6.41	0.266331	0.117086	0.266328	0.216582	0.086166
6.42	0.198266	0.232986	0.222835	0.218029	0.017852	6.42	0.258813	0.119977	0.258861	0.21255	0.0801708
6.43	0.192587	0.234162	0.233995	0.220248	0.0239555	6.43	0.257812	0.136941	0.257877	0.217543	0.0698038
6.44	0.199587	0.235253	0.231521	0.222121	0.0196035	6.44	0.257286	0.126314	0.257229	0.21361	0.0756003
6.45	0.197566	0.244604	0.228678	0.223616	0.0239237	6.45	0.262059	0.133693	0.262043	0.219265	0.0741071
6.46	0.193706	0.240849	0.23231	0.222288	0.0251186	6.46	0.265361	0.13011	0.265367	0.220279	0.0780886
6.47	0.202722	0.222682	0.23149	0.218965	0.0147395	6.47	0.25594	0.12736	0.255929	0.213077	0.0742326
6.48	0.203627	0.237713	0.232644	0.224661	0.0183919	6.48	0.256955	0.126526	0.256944	0.213475	0.0753001
6.49	0.198889	0.231844	0.238031	0.222921	0.0210412	6.49	0.259597	0.127926	0.259572	0.215699	0.0760131
6.5	0.195668	0.228979	0.238489	0.221045	0.022486	6.5	0.261218	0.129711	0.261199	0.217376	0.0759202
6.51	0.197637	0.230825	0.226065	0.218176	0.0179454	6.51	0.261607	0.126135	0.261615	0.216452	0.078217
6.52	0.201877	0.22394	0.215468	0.213762	0.0111297	6.52	0.260361	0.126525	0.260371	0.215752	0.0772729
6.53	0.198961	0.223778	0.21956	0.214099	0.0132792	6.53	0.265253	0.136086	0.265286	0.222209	0.074584
6.54	0.204187	0.232735	0.227786	0.221569	0.0152558	6.54	0.271356	0.1382	0.271328	0.226961	0.0768697
6.55	0.203485	0.223688	0.222874	0.216682	0.0114364	6.55	0.260676	0.124116	0.260672	0.215155	0.0788421
6.56	0.205753	0.224982	0.230557	0.220431	0.0130131	6.56	0.274875	0.130111	0.274853	0.226613	0.0835734
6.57	0.200283	0.219439	0.238035	0.219252	0.018877	6.57	0.271125	0.132415	0.27116	0.2249	0.0800941
6.58	0.211547	0.226793	0.228547	0.222296	0.00934962	6.58	0.269438	0.134776	0.269448	0.224554	0.0777499
6.59	0.201856	0.220084	0.225864	0.215935	0.0125299	6.59	0.274313	0.133224	0.274295	0.227277	0.0814523
6.6	0.206637	0.217758	0.225723	0.216706	0.0095865	6.6	0.272703	0.141124	0.27274	0.228856	0.0759778
6.61	0.200138	0.214594	0.225379	0.21337	0.0126648	6.61	0.277674	0.146867	0.277727	0.234089	0.0755366
6.62	0.201226	0.220489	0.226895	0.216203	0.0133606	6.62	0.267506	0.14264	0.267552	0.225899	0.0721044
6.63	0.204164	0.222568	0.222875	0.216536	0.0107153	6.63	0.277035	0.140306	0.276995	0.231446	0.0789294
6.64	0.208101	0.222333	0.224917	0.21845	0.00905499	6.64	0.269087	0.147038	0.269106	0.22841	0.0704703
6.65	0.207758	0.222363	0.228427	0.219516	0.0106246	6.65	0.269272	0.134894	0.269283	0.224483	0.0775863
6.66	0.204426	0.223734	0.216561	0.214907	0.00975944	6.66	0.271878	0.142739	0.271914	0.228843	0.0745689
6.67	0.196794	0.214653	0.221505	0.210984	0.0127577	6.67	0.276138	0.144205	0.276128	0.232157	0.0761683
6.68	0.204765	0.216247	0.222338	0.21445	0.00892297	6.68	0.28706	0.144309	0.287069	0.239479	0.0824201
6.69	0.203012	0.231355	0.204811	0.213059	0.0158699	6.69	0.269976	0.136899	0.269954	0.22561	0.0768259
6.7	0.20287	0.237957	0.21607	0.218966	0.0177218	6.7	0.270749	0.13904	0.270766	0.226852	0.0760472
6.71	0.204998	0.238188	0.217567	0.220251	0.016757	6.71	0.277925	0.144694	0.277899	0.233506	0.0769139
6.72	0.213426	0.233621	0.215203	0.22075	0.011182	6.72	0.281786	0.131019	0.281761	0.231522	0.0870381
6.73	0.200479	0.241827	0.220333	0.22088	0.0206792	6.73	0.266558	0.131529	0.266585	0.221557	0.0779668
6.74	0.212718	0.244931	0.218018	0.225222	0.0172726	6.74	0.265406	0.130581	0.265408	0.220465	0.0778419
6.75	0.210764	0.249889	0.227231	0.229294	0.0196439	6.75	0.254483	0.129734	0.25448	0.212899	0.0720227
6.76	0.203996	0.258346	0.219539	0.227294	0.0279923	6.76	0.247742	0.128596	0.247727	0.208022	0.0687845
6.77	0.201695	0.243145	0.223662	0.222834	0.0207376	6.77	0.24808	0.134628	0.248075	0.210261	0.0655004
6.78	0.207242	0.245307	0.222187	0.224912	0.019178	6.78	0.245235	0.126942	0.245232	0.205803	0.0682959
6.79	0.194875	0.249807	0.224209	0.222963	0.0274873	6.79	0.251804	0.126128	0.251812	0.209915	0.0725619
6.8	0.195897	0.254566	0.231119	0.227194	0.0295305	6.8	0.246586	0.119236	0.246596	0.20414	0.0735288
6.81	0.196457	0.255985	0.230473	0.227639	0.029865	6.81	0.24547	0.115132	0.245459	0.20202	0.0752475
6.82	0.203922	0.251237	0.238739	0.231299	0.0245191	6.82	0.247648	0.114837	0.247605	0.203363	0.076666
6.83	0.201288	0.249333	0.238127	0.229583	0.0251362	6.83	0.251385	0.120965	0.251387	0.207913	0.0752985
6.84	0.19958	0.247153	0.240959	0.229231	0.0258645	6.84	0.259459	0.12421	0.259461	0.214376	0.0780866
6.85	0.196259	0.244708	0.242844	0.227937	0.0274497	6.85	0.258649	0.122274	0.258643	0.213189	0.0787342
6.86	0.190039	0.266479	0.237307	0.231275	0.0385756	6.86	0.260801	0.120489	0.260799	0.21403	0.0810087
6.87	0.190995	0.255642	0.239141	0.228593	0.0335895	6.87	0.249534	0.118273	0.249512	0.205773	0.075777
6.88	0.192706	0.243834	0.23232	0.222953	0.0268203	6.88	0.253936	0.118193	0.253925	0.208685	0.0783677
6.89	0.195837	0.242059	0.242297	0.226731	0.0267552	6.89	0.244574	0.131966	0.244595	0.207045	0.06502
6.9	0.19565	0.245655	0.238921	0.226742	0.0271362	6.9	0.245547	0.122208	0.245545	0.204433	0.0712089
6.91	0.198737	0.24449	0.230514	0.22458	0.0234466	6.91	0.2447	0.128368	0.244683	0.205917	0.0671593
6.92	0.200853	0.240056	0.22738	0.222763	0.0200052	6.92	0.238025	0.135174	0.238027	0.203742	0.0593819
6.93	0.205463	0.23401	0.225653	0.221709	0.0146763	6.93	0.248249	0.133046	0.248256	0.20985	0.0665144
6.94	0.202112	0.245616	0.23102	0.226249	0.022141	6.94	0.237563	0.141647	0.237561	0.20559	0.0553765
6.95	0.204314	0.230914	0.234132	0.22312	0.016366	6.95	0.25044	0.140666	0.25046	0.213855	0.0633835
6.96	0.201229	0.244682	0.226197	0.224036	0.0218071	6.96	0.245119	0.146348	0.245118	0.212195	0.057025
6.97	0.201821	0.241068	0.237786	0.226892	0.0217736	6.97	0.244098	0.143974	0.244056	0.210709	0.0577943
6.98	0.208429	0.242969	0.231892	0.227764	0.017636	6.98	0.249414	0.137617	0.249407	0.212146	0.0645444
6.99	0.208134	0.236182	0.226532	0.223616	0.0142495	6.99	0.253026	0.137735	0.253027	0.214596	0.0665635
7	0.208528	0.236384	0.220677	0.221863	0.013966	7	0.257163	0.150172	0.257178	0.221504	0.0617757
7.01	0.207166	0.230358	0.22998	0.222502	0.013282	7.01	0.261538	0.15629	0.26152	0.226449	0.0607598
7.02	0.212573	0.239105	0.231371	0.227683	0.013645	7.02	0.253682	0.151544	0.253663	0.21963	0.0589639
7.03	0.206645	0.225	0.228445	0.22003	0.011719	7.03	0.252493	0.149487	0.252492	0.218157	0.0594703
7.04	0.206544	0.227002	0.225251	0.219599	0.0113397	7.04	0.256331	0.144494	0.256297	0.219041	0.0645596
7.05	0.207377	0.222597	0.229103	0.219692	0.0111507	7.05	0.260872	0.14586	0.260881	0.222537	0.066405
7.06	0.214582	0.223699	0.231883	0.223388	0.00865449	7.06	0.252529	0.135684	0.252533	0.213582	0.0674614
7.07	0.207262	0.227862	0.235248	0.223457	0.0145035	7.07	0.262855	0.153571	0.26287	0.226432	0.0630996
7.08	0.214165	0.235057	0.22381	0.224344	0.0104562	7.08	0.256203	0.147638	0.256245	0.220029	0.0626922
7.09	0.208417	0.230769	0.228106	0.222431	0.0122095	7.09	0.258429	0.147755	0.25843	0.221538	0.0638983
7.1	0.202541	0.235676	0.227518	0.221911	0.0172644	7.1	0.250345	0.135862	0.250368	0.212192	0.0661031
7.11	0.199031	0.224539	0.226676	0.216749	0.0153811	7.11	0.242392	0.136857	0.242399	0.207216	0.060933
7.12	0.205212	0.226351	0.214488	0.21535	0.010596	7.12	0.247585	0.146026	0.24758	0.21373	0.058634
7.13	0.205976	0.228637	0.220226	0.21828	0.0114552	7.13	0.257998	0.137541	0.257983	0.217841	0.0695416
7.14	0.217011	0.232603	0.219199	0.222938	0.0084416	7.14	0.251035	0.137676	0.251026	0.213245	0.0654453
7.15	0.207858	0.23597	0.216298	0.220042	0.0144253	7.15	0.254355	0.139357	0.25436	0.216024	0.0663958
7.16	0.209033	0.245699	0.22158	0.225437	0.0186348	7.16	0.257132	0.147883	0.257156	0.220724	0.0630816
7.17	0.209624	0.241075	0.223482	0.224727	0.0157624	7.17	0.251583	0.134475	0.251568	0.212542	0.0676078
7.18	0.207539	0.237645	0.218473	0.221219	0.0152396	7.18	0.250188	0.137607	0.250139	0.212645	0.0649845
7.19	0.206419	0.219144	0.219411	0.214991	0.0074252	7.19	0.232464	0.135265	0.23245	0.20006	0.0561142
7.2	0.204223	0.227982	0.211271	0.214492	0.0122029	7.2	0.228268	0.138946	0.228258	0.198491	0.0515675
7.21	0.196515	0.228989	0.20198	0.209161	0.0173872	7.21	0.231203	0.137983	0.231194	0.200127	0.0538182
7.22	0.208387	0.222364	0.203352	0.211367	0.00985023	7.22	0.228266	0.135462	0.228247	0.197325	0.053575
7.23	0.208437	0.215194	0.20148	0.20837	0.00685739	7.23	0.220455	0.130323	0.220451	0.19041	0.0520368
7.24	0.207751	0.213778	0.211431	0.210987	0.00303792	7.24	0.217165	0.128712	0.217149	0.187675	0.0510638
7.25	0.206804	0.218207	0.205633	0.210215	0.00694623	7.25	0.214417	0.12912	0.214411	0.185983	0.0492444
7.26	0.204031	0.208508	0.200094	0.204211	0.00420993	7.26	0.205618	0.131483	0.205641	0.180914	0.0428084
7.27	0.2019	0.212881	0.200165	0.204982	0.00689542	7.27	0.209005	0.138947	0.209011	0.185654	0.0404497
7.28	0.208928	0.212157	0.202241	0.207775	0.00505755	7.28	0.204631	0.141823	0.204653	0.183702	0.0362686
7.29	0.213542	0.220419	0.209094	0.214352	0.00570585	7.29	0.193567	0.137636	0.193553	0.174919	0.0322875
7.3	0.217676	0.225702	0.212712	0.218697	0.00655504	7.3	0.197433	0.138207	0.197432	0.177691	0.034194
7.31	0.210271	0.229121	0.209588	0.216327	0.0110858	7.31	0.189463	0.146876	0.18946	0.175266	0.0245867
7.32	0.221588	0.222751	0.212318	0.218886	0.00571749	7.32	0.192267	0.13665	0.192277	0.173731	0.0321136
7.33	0.214282	0.224143	0.207172	0.215199	0.00852281	7.33	0.185214	0.138571	0.185207	0.169664	0.0269271
7.34	0.211521	0.234478	0.210271	0.218757	0.0136291	7.34	0.184856	0.144446	0.184821	0.171374	0.0233205
7.35	0.206146	0.230439	0.211398	0.215994	0.0127822	7.35	0.194539	0.13874	0.194545	0.175941	0.032217
7.36	0.208174	0.224692	0.209617	0.214161	0.00914858	7.36	0.1976	0.139239	0.197626	0.178155	0.0337022
7.37	0.21553	0.226685	0.208628	0.216948	0.00911154	7.37	0.194898	0.125455	0.194892	0.171748	0.0400912
7.38	0.213518	0.233634	0.20527	0.217474	0.0145899	7.38	0.202595	0.132636	0.202585	0.179272	0.0403878
7.39	0.203106	0.22126	0.213853	0.21274	0.00912779	7.39	0.205053	0.137529	0.205057	0.182546	0.0389861
7.4	0.202678	0.233606	0.210169	0.215484	0.0161346	7.4	0.21174	0.137231	0.211737	0.186903	0.0430171
7.41	0.206731	0.230709	0.204677	0.214039	0.0144732	7.41	0.225012	0.139453	0.225047	0.196504	0.0494077
7.42	0.203357	0.241762	0.208656	0.217925	0.0208124	7.42	0.214147	0.1344	0.214172	0.187573	0.0460493
7.43	0.201239	0.232362	0.209818	0.214473	0.0160751	7.43	0.218581	0.136028	0.218583	0.191064	0.047662
7.44	0.200752	0.221976	0.209024	0.210584	0.0106977	7.44	0.223299	0.134547	0.223299	0.193715	0.0512408
7.45	0.202156	0.220985	0.209077	0.210739	0.00952394	7.45	0.218846	0.129922	0.218837	0.189202	0.0513375
7.46	0.19278	0.230601	0.216374	0.213252	0.0191024	7.46	0.220671	0.132856	0.220653	0.191394	0.0506948
7.47	0.187536	0.217144	0.223112	0.209264	0.019052	7.47	0.219601	0.129239	0.219626	0.189488	0.0521778
7.48	0.191187	0.213943	0.214504	0.206545	0.0133028	7.48	0.220996	0.126511	0.220999	0.189502	0.054552
7.49	0.188927	0.220058	0.213719	0.207568	0.0164516	7.49	0.215057	0.128155	0.215064	0.186092	0.0501752
7.5	0.185536	0.217998	0.214143	0.205893	0.0177346	7.5	0.216225	0.124038	0.216231	0.185498	0.0532259
7.51	0.179895	0.211413	0.209558	0.200289	0.0176856	7.51	0.222243	0.120619	0.222233	0.188365	0.0586696
7.52	0.184802	0.204542	0.208107	0.19915	0.0125533	7.52	0.228333	0.122409	0.228343	0.193029	0.0611581
7.53	0.181029	0.20252	0.209168	0.197572	0.0147075	7.53	0.225507	0.119358	0.225519	0.190128	0.0612888
7.54	0.188635	0.209892	0.204865	0.201131	0.0111096	7.54	0.226638	0.121692	0.226638	0.191656	0.0605909
7.55	0.183005	0.212606	0.214864	0.203492	0.0177781	7.55	0.231011	0.124688	0.230981	0.19556	0.0613766
7.56	0.19443	0.223132	0.2124	0.209987	0.0145022	7.56	0.236145	0.126055	0.236152	0.199451	0.0635624
7.57	0.186844	0.211292	0.216674	0.204937	0.0158985	7.57	0.226209	0.124267	0.226225	0.192234	0.0588609
7.58	0.182163	0.212286	0.214423	0.202957	0.0180401	7.58	0.228429	0.123	0.228424	0.193284	0.0608678
7.59	0.185088	0.21874	0.211963	0.205264	0.017798	7.59	0.219615	0.119288	0.219612	0.186171	0.0579231
7.6	0.184698	0.218977	0.228794	0.210823	0.023151	7.6	0.222384	0.115393	0.222379	0.186718	0.0617698
7.61	0.181463	0.224308	0.21463	0.206801	0.0224703	7.61	0.221113	0.12918	0.221099	0.190464	0.0530736
7.62	0.176749	0.223945	0.210899	0.203865	0.0243717	7.62	0.224469	0.124116	0.224422	0.191002	0.057925
7.63	0.191953	0.232757	0.203625	0.209445	0.0210154	7.63	0.222615	0.122153	0.22261	0.189126	0.0580005
7.64	0.191161	0.237015	0.205952	0.211376	0.023403	7.64	0.213315	0.128764	0.213302	0.185127	0.0488119
7.65	0.192508	0.225191	0.201733	0.206477	0.0168498	7.65	0.214566	0.130984	0.214585	0.186712	0.0482615
7.66	0.191552	0.223589	0.213748	0.20963	0.0164109	7.66	0.216515	0.12266	0.216503	0.185226	0.0541839
7.67	0.201923	0.220286	0.208257	0.210155	0.00932752	7.67	0.223836	0.12524	0.223836	0.19097	0.0569245
7.68	0.20196	0.230953	0.215477	0.21613	0.0145075	7.68	0.215945	0.13414	0.215942	0.188676	0.0472288
7.69	0.202085	0.229404	0.216849	0.216113	0.0136747	7.69	0.223387	0.120604	0.223351	0.189114	0.059331
7.7	0.197645	0.219061	0.224093	0.2136	0.0140448	7.7	0.227101	0.132715	0.227062	0.195626	0.0544822
7.71	0.192243	0.221393	0.216845	0.21016	0.0156824	7.71	0.23434	0.129813	0.234359	0.199504	0.0603543
7.72	0.185529	0.224595	0.20872	0.206281	0.0196468	7.72	0.232683	0.124439	0.232674	0.196599	0.0624919
7.73	0.188101	0.218166	0.205405	0.203891	0.0150896	7.73	0.234874	0.124221	0.234865	0.197987	0.0638827
7.74	0.193057	0.225201	0.212941	0.210399	0.016222	7.74	0.230043	0.118915	0.230043	0.193001	0.06416
7.75	0.203596	0.217837	0.213392	0.211608	0.00728598	7.75	0.231843	0.121549	0.231796	0.195063	0.0636645
7.76	0.196832	0.208883	0.205466	0.203727	0.00621091	7.76	0.228736	0.125452	0.228731	0.194307	0.0596295
7.77	0.197531	0.219785	0.205579	0.207632	0.0112682	7.77	0.237101	0.124537	0.237088	0.199575	0.0649853
7.78	0.192866	0.211906	0.204771	0.203181	0.00961936	7.78	0.244541	0.126021	0.244546	0.205036	0.0684294
7.79	0.192025	0.217909	0.205517	0.205151	0.0129457	7.79	0.250772	0.136038	0.250796	0.212535	0.0662487
7.8	0.191268	0.226821	0.205933	0.208007	0.017867	7.8	0.246521	0.137146	0.246531	0.210066	0.0631506
7.81	0.200459	0.231502	0.218226	0.216729	0.0155755	7.81	0.251115	0.128599	0.251132	0.210282	0.0707395
7.82	0.195041	0.225012	0.216437	0.212163	0.0154355	7.82	0.243883	0.140649	0.243865	0.209466	0.0595966
7.83	0.189565	0.214008	0.208967	0.20418	0.0129055	7.83	0.24767	0.1281	0.247678	0.207816	0.0690362
7.84	0.187883	0.219428	0.210486	0.205932	0.0162581	7.84	0.247862	0.124083	0.24789	0.206611	0.0714718
7.85	0.202523	0.226157	0.215351	0.214677	0.0118316	7.85	0.249576	0.124063	0.249607	0.207749	0.0724735
7.86	0.196609	0.220434	0.207857	0.2083	0.0119187	7.86	0.240784	0.120495	0.240766	0.200681	0.0694437
7.87	0.190392	0.217214	0.218112	0.208573	0.0157511	7.87	0.239949	0.126534	0.239947	0.202143	0.0654793
7.88	0.191445	0.224305	0.217012	0.210921	0.0172564	7.88	0.250943	0.124126	0.250961	0.208676	0.073223
7.89	0.195716	0.216002	0.214971	0.208896	0.0114263	7.89	0.245962	0.117088	0.245958	0.203003	0.0744043
7.9	0.197903	0.219441	0.226515	0.21462	0.0149028	7.9	0.245976	0.119205	0.245994	0.203725	0.0731968
7.91	0.201349	0.212029	0.220265	0.211214	0.0094843	7.91	0.241377	0.120202	0.241365	0.200982	0.0699568
7.92	0.198458	0.204677	0.23021	0.211115	0.0168265	7.92	0.245598	0.122853	0.245591	0.204681	0.0708648
7.93	0.206512	0.195429	0.221983	0.207975	0.0133371	7.93	0.248107	0.118575	0.2481	0.204928	0.0747833
7.94	0.201961	0.201075	0.234342	0.212459	0.0189565	7.94	0.245261	0.117082	0.245243	0.202529	0.0739992
7.95	0.19459	0.20013	0.225064	0.206595	0.0162332	7.95	0.243294	0.1162	0.243296	0.20093	0.0733786
7.96	0.190676	0.206785	0.217751	0.20507	0.0136189	7.96	0.234003	0.114736	0.233977	0.194239	0.0688516
7.97	0.190945	0.208531	0.218006	0.205827	0.0137313	7.97	0.227848	0.123399	0.227804	0.193017	0.0602909
7.98	0.189269	0.21556	0.219405	0.208078	0.0164022	7.98	0.237801	0.118206	0.237799	0.197935	0.0690481
7.99	0.190189	0.213247	0.219893	0.207776	0.0155895	7.99	0.230103	0.126106	0.23012	0.195443	0.0600477
8	0.189794	0.205257	0.214315	0.203122	0.0123994	8	0.236225	0.128599	0.236204	0.200343	0.0621319
8.01	0.201572	0.206437	0.224838	0.210949	0.0122714	8.01	0.240633	0.129448	0.240633	0.203571	0.0641924
8.02	0.200419	0.200926	0.217008	0.206118	0.00943466	8.02	0.23387	0.128875	0.233847	0.198864	0.0606121
8.03	0.195847	0.204114	0.209614	0.203192	0.00692968	8.03	0.229911	0.121964	0.229894	0.193923	0.0623184
8.04	0.202715	0.198384	0.214379	0.205159	0.00827279	8.04	0.231282	0.123327	0.231303	0.195304	0.0623339
8.05	0.205014	0.19761	0.216498	0.206374	0.00951715	8.05	0.236595	0.144365	0.236617	0.205859	0.0532555
8.06	0.208672	0.198586	0.232653	0.213304	0.0174996	8.06	0.239685	0.140619	0.239684	0.206663	0.0571954
8.07	0.203252	0.188776	0.227625	0.206551	0.0196335	8.07	0.24331	0.133935	0.24331	0.206852	0.0631475
8.08	0.201424	0.189948	0.223706	0.205026	0.0171649	8.08	0.247045	0.125522	0.247048	0.206538	0.0701619
8.09	0.204089	0.199651	0.228502	0.210748	0.0155353	8.09	0.24803	0.127571	0.248022	0.207874	0.0695448
8.1	0.208738	0.195122	0.224794	0.209551	0.0148525	8.1	0.254319	0.132502	0.254322	0.213715	0.0703321
8.11	0.212513	0.190348	0.215751	0.206204	0.0138269	8.11	0.242384	0.126813	0.242399	0.203866	0.0667291
8.12	0.204507	0.184156	0.205055	0.197906	0.0119109	8.12	0.257759	0.125109	0.257751	0.21354	0.0765833
8.13	0.205802	0.183379	0.206438	0.19854	0.0131336	8.13	0.244499	0.134923	0.244489	0.20797	0.0632611
8.14	0.206128	0.198454	0.209492	0.204691	0.00565754	8.14	0.243241	0.137644	0.243226	0.208037	0.0609622
8.15	0.210532	0.200642	0.217897	0.20969	0.00865798	8.15	0.251275	0.132418	0.251279	0.211657	0.068623
8.16	0.205852	0.204518	0.224149	0.211506	0.0109693	8.16	0.256292	0.13852	0.25628	0.21703	0.0679923
8.17	0.204219	0.196668	0.229024	0.20997	0.0169272	8.17	0.25471	0.139643	0.254702	0.216352	0.0664317
8.18	0.205575	0.195934	0.220309	0.207273	0.0122758	8.18	0.258808	0.136345	0.258772	0.217975	0.0706934
8.19	0.205454	0.190714	0.228604	0.208258	0.0191001	8.19	0.259108	0.137144	0.259072	0.218441	0.0704058
8.2	0.198397	0.19789	0.216623	0.204303	0.010672	8.2	0.259561	0.13729	0.259578	0.21881	0.0705979
8.21	0.200252	0.203706	0.225597	0.209852	0.0137448	8.21	0.254295	0.146188	0.25429	0.218258	0.0624144
8.22	0.193627	0.204037	0.218668	0.205444	0.0125799	8.22	0.257119	0.150317	0.257109	0.221515	0.0616591
8.23	0.19585	0.207231	0.22208	0.208387	0.0131533	8.23	0.260948	0.159589	0.260947	0.227161	0.0585192
8.24	0.199995	0.207012	0.226777	0.211261	0.0138873	8.24	0.258389	0.154458	0.25839	0.223746	0.0600054
8.25	0.201596	0.209889	0.229533	0.213672	0.0143476	8.25	0.257013	0.152218	0.257008	0.22208	0.0605023
8.26	0.208766	0.194228	0.233213	0.212069	0.0197014	8.26	0.259006	0.150131	0.25902	0.222719	0.0628632
8.27	0.204742	0.199497	0.227889	0.21071	0.0151074	8.27	0.252731	0.157866	0.252708	0.221102	0.0547637
8.28	0.194582	0.198443	0.233744	0.208923	0.0215823	8.28	0.252654	0.161761	0.252631	0.222348	0.0524704
8.29	0.193101	0.201697	0.222097	0.205631	0.0148927	8.29	0.258658	0.158225	0.258656	0.22518	0.0579844
8.3	0.198944	0.213912	0.230176	0.214344	0.0156206	8.3	0.257926	0.149891	0.257931	0.221916	0.0623759
8.31	0.202074	0.203446	0.217721	0.207747	0.00866496	8.31	0.267696	0.155771	0.267684	0.230384	0.0646163
8.32	0.19742	0.205752	0.225127	0.209433	0.0142154	8.32	0.251064	0.143644	0.251069	0.215259	0.0620203
8.33	0.205583	0.214188	0.209662	0.209811	0.00430429	8.33	0.258744	0.156212	0.258724	0.22456	0.0591912
8.34	0.197458	0.205924	0.21629	0.206557	0.00943168	8.34	0.259541	0.146906	0.259551	0.222	0.0650328
8.35	0.207129	0.204346	0.214647	0.208707	0.00532893	8.35	0.256094	0.149668	0.256075	0.220612	0.0614397
8.36	0.205105	0.206057	0.222803	0.211322	0.00995459	8.36	0.25836	0.157834	0.258358	0.224851	0.058038
8.37	0.205268	0.204849	0.210241	0.206786	0.00299961	8.37	0.258393	0.14978	0.258409	0.222194	0.0627121
8.38	0.204734	0.20105	0.215224	0.207003	0.00735459	8.38	0.263528	0.156769	0.263529	0.227942	0.0616379
8.39	0.198897	0.203448	0.222657	0.208334	0.0126113	8.39	0.260194	0.149534	0.260189	0.223305	0.0638879
8.4	0.204512	0.211941	0.222049	0.212834	0.00880257	8.4	0.256316	0.143999	0.256328	0.218881	0.0648501
8.41	0.200512	0.206812	0.217277	0.2082	0.00846807	8.41	0.261926	0.142297	0.261913	0.222045	0.0690641
8.42	0.205574	0.215469	0.222948	0.214664	0.00871497	8.42	0.258251	0.145804	0.258274	0.220776	0.064928
8.43	0.208932	0.229857	0.215819	0.218202	0.0106641	8.43	0.260304	0.144853	0.2603	0.221819	0.0666547
8.44	0.207167	0.210895	0.211842	0.209968	0.00247169	8.44	0.262581	0.151586	0.262576	0.225581	0.0640814
8.45	0.208341	0.216658	0.216509	0.213836	0.0047592	8.45	0.267448	0.154219	0.26747	0.229712	0.0653789
8.46	0.205015	0.213338	0.207994	0.208782	0.00421715	8.46	0.270343	0.14568	0.270326	0.228783	0.0719694
8.47	0.203081	0.204824	0.206276	0.204727	0.00159951	8.47	0.264412	0.154145	0.264374	0.227644	0.0636519
8.48	0.20183	0.204442	0.204798	0.20369	0.00162072	8.48	0.272714	0.147343	0.272704	0.23092	0.0723803
8.49	0.205166	0.211253	0.208825	0.208415	0.00306386	8.49	0.265263	0.145229	0.265264	0.225252	0.0693019
8.5	0.197778	0.204822	0.215122	0.205907	0.00872302	8.5	0.269664	0.150474	0.269653	0.22993	0.068811
8.51	0.194542	0.195926	0.209179	0.199882	0.00808121	8.51	0.268356	0.15929	0.268332	0.231993	0.0629622
8.52	0.190611	0.194041	0.212159	0.198937	0.0115786	8.52	0.273542	0.15014	0.273569	0.232417	0.0712537
8.53	0.198111	0.20028	0.211686	0.203359	0.00729224	8.53	0.269052	0.159562	0.269053	0.232556	0.0632145
8.54	0.192019	0.197455	0.213179	0.200884	0.0109891	8.54	0.2764	0.162863	0.276409	0.238557	0.065553
8.55	0.197301	0.201798	0.212356	0.203818	0.007728	8.55	0.272846	0.153598	0.272846	0.233097	0.0688475
8.56	0.199401	0.207629	0.218084	0.208371	0.00936381	8.56	0.274848	0.155279	0.274848	0.234992	0.0690329
8.57	0.19673	0.195771	0.21382	0.202107	0.0101555	8.57	0.271387	0.14763	0.271366	0.230128	0.0714452
8.58	0.192566	0.197395	0.212956	0.200973	0.0106552	8.58	0.271334	0.153179	0.27134	0.231951	0.0682183
8.59	0.194692	0.187982	0.221551	0.201409	0.0177638	8.59	0.275112	0.152333	0.27512	0.234188	0.0708887
8.6	0.198649	0.198455	0.216562	0.204555	0.0103986	8.6	0.280811	0.146783	0.28079	0.236128	0.077375
8.61	0.204149	0.208439	0.226134	0.212907	0.0116535	8.61	0.279411	0.141689	0.279397	0.233499	0.0795097
8.62	0.19912	0.21125	0.217909	0.209426	0.00952612	8.62	0.275477	0.15108	0.275492	0.234016	0.0718252
8.63	0.200507	0.205642	0.215221	0.207123	0.00746797	8.63	0.285596	0.143615	0.285602	0.238271	0.0819743
8.64	0.204881	0.204536	0.212857	0.207425	0.0047076	8.64	0.282233	0.145201	0.282241	0.236558	0.0791175
8.65	0.199978	0.20757	0.227017	0.211522	0.0139461	8.65	0.277087	0.147212	0.277111	0.233803	0.0749903
8.66	0.209168	0.209626	0.220882	0.213225	0.00663474	8.66	0.277061	0.149376	0.277062	0.234499	0.073719
8.67	0.208986	0.202751	0.216469	0.209402	0.00686864	8.67	0.266736	0.149503	0.266736	0.227658	0.0676847
8.68	0.204928	0.209967	0.214755	0.209884	0.00491429	8.68	0.268416	0.138781	0.268397	0.225198	0.0748391
8.69	0.210736	0.201679	0.226053	0.212823	0.0123202	8.69	0.272761	0.139902	0.272745	0.228469	0.0767016
8.7	0.209034	0.206766	0.212149	0.209317	0.00270275	8.7	0.272531	0.139448	0.27253	0.22817	0.076835
8.71	0.211946	0.20427	0.209875	0.208697	0.00397106	8.71	0.28453	0.139619	0.284526	0.236225	0.0836635
8.72	0.212644	0.203887	0.208616	0.208382	0.00438291	8.72	0.278776	0.136943	0.278757	0.231492	0.0818819
8.73	0.20945	0.201383	0.213176	0.208003	0.00602817	8.73	0.287858	0.133629	0.287862	0.236449	0.0890454
8.74	0.205985	0.206671	0.208188	0.206948	0.00112734	8.74	0.278467	0.133348	0.278465	0.230093	0.0837841
8.75	0.215972	0.197972	0.213967	0.209304	0.00986464	8.75	0.26314	0.142978	0.263136	0.223084	0.0693746
8.76	0.212011	0.210742	0.216724	0.213159	0.0031517	8.76	0.274258	0.130433	0.274235	0.226309	0.0830306
8.77	0.205939	0.204437	0.212625	0.207667	0.00435875	8.77	0.280919	0.143628	0.280934	0.23516	0.0792692
8.78	0.202011	0.205191	0.220172	0.209125	0.00969819	8.78	0.280122	0.13341	0.280126	0.231219	0.0847054
8.79	0.204627	0.203895	0.217801	0.208774	0.00782565	8.79	0.277832	0.144285	0.277827	0.233315	0.0771022
8.8	0.202671	0.210765	0.219335	0.210924	0.00833289	8.8	0.284081	0.143427	0.284056	0.237188	0.0811996
8.81	0.206976	0.20476	0.214111	0.208616	0.00488677	8.81	0.277499	0.152395	0.277503	0.235799	0.0722295
8.82	0.204474	0.20592	0.215864	0.208752	0.00620099	8.82	0.275473	0.140266	0.275455	0.230398	0.0780568
8.83	0.203937	0.199247	0.205346	0.202843	0.00319338	8.83	0.281168	0.144602	0.281156	0.235642	0.0788431
8.84	0.20332	0.21137	0.209097	0.207929	0.00415036	8.84	0.273922	0.142722	0.273919	0.230188	0.0757473
8.85	0.210278	0.205444	0.215658	0.21046	0.00510929	8.85	0.283399	0.153966	0.283384	0.24025	0.0747236
8.86	0.198888	0.2017	0.225489	0.208692	0.0146144	8.86	0.290139	0.147436	0.290149	0.242574	0.0823925
8.87	0.208166	0.212361	0.213303	0.211277	0.00273509	8.87	0.289698	0.139031	0.289698	0.239476	0.0869876
8.88	0.204619	0.208225	0.209186	0.207343	0.00240777	8.88	0.288907	0.140045	0.288917	0.23929	0.0859483
8.89	0.210313	0.198913	0.2123	0.207175	0.0072237	8.89	0.283332	0.130467	0.283337	0.232379	0.088258
8.9	0.212313	0.205678	0.219057	0.212349	0.00668992	8.9	0.293118	0.13238	0.293129	0.239542	0.0928056
8.91	0.213083	0.20918	0.218803	0.213689	0.00483965	8.91	0.291185	0.131308	0.291189	0.237894	0.0923063
8.92	0.20718	0.203831	0.220286	0.210432	0.00869608	8.92	0.295573	0.137356	0.295559	0.242829	0.0913427
8.93	0.212126	0.199768	0.219635	0.21051	0.0100315	8.93	0.296353	0.127488	0.296349	0.240063	0.0974931
8.94	0.219941	0.189756	0.222523	0.21074	0.0182183	8.94	0.291271	0.133027	0.291272	0.238523	0.0913627
8.95	0.207347	0.206948	0.228453	0.21425	0.0123023	8.95	0.294906	0.123574	0.294901	0.237793	0.0989172
8.96	0.21384	0.204723	0.231105	0.216556	0.0133995	8.96	0.297494	0.138761	0.297501	0.244585	0.0916462
8.97	0.215165	0.193204	0.225425	0.211264	0.0164609	8.97	0.294475	0.130867	0.294502	0.239948	0.0944669
8.98	0.217237	0.198024	0.223559	0.21294	0.0132987	8.98	0.295877	0.127853	0.295862	0.239864	0.0970042
8.99	0.215041	0.198228	0.213893	0.209054	0.00939309	8.99	0.314334	0.13501	0.314332	0.254559	0.103532
9	0.211412	0.203583	0.21787	0.210955	0.00715454	9	0.303005	0.134167	0.30299	0.246721	0.0974743
9.01	0.219064	0.196358	0.219869	0.211764	0.0133479	9.01	0.29975	0.137022	0.299767	0.245513	0.0939562
9.02	0.220665	0.199618	0.219623	0.213302	0.0118624	9.02	0.303855	0.128174	0.303849	0.245293	0.101428
9.03	0.222327	0.200359	0.216297	0.212994	0.0113505	9.03	0.300811	0.139633	0.300819	0.247088	0.0930585
9.04	0.223211	0.206571	0.218372	0.216051	0.00855904	9.04	0.303169	0.138022	0.303102	0.248098	0.0953285
9.05	0.216725	0.201222	0.214649	0.210865	0.00841544	9.05	0.304025	0.139169	0.303979	0.249058	0.095166
9.06	0.218007	0.198446	0.221333	0.212596	0.012366	9.06	0.313173	0.135795	0.313156	0.254042	0.102404
9.07	0.219067	0.198437	0.225679	0.214394	0.0142092	9.07	0.318159	0.141757	0.318168	0.259361	0.101848
9.08	0.22004	0.204434	0.2153	0.213258	0.00800071	9.08	0.312547	0.146726	0.312544	0.257272	0.0957358
9.09	0.221399	0.201818	0.218111	0.213776	0.0104857	9.09	0.313129	0.149133	0.313117	0.25846	0.0946798
9.1	0.21631	0.204047	0.217408	0.212588	0.00741722	9.1	0.308982	0.144314	0.309002	0.254099	0.0950772
9.11	0.217073	0.206132	0.211212	0.211472	0.00547469	9.11	0.30744	0.141167	0.307453	0.25202	0.0960015
9.12	0.220074	0.214067	0.203685	0.212608	0.00829143	9.12	0.310328	0.15307	0.310363	0.25792	0.0908027
9.13	0.214862	0.207865	0.207498	0.210075	0.00414997	9.13	0.314135	0.144372	0.314129	0.257545	0.0980113
9.14	0.224757	0.206868	0.206249	0.212625	0.0105114	9.14	0.314601	0.138206	0.314599	0.255802	0.101841
9.15	0.217927	0.199742	0.211536	0.209735	0.00922542	9.15	0.306175	0.146571	0.306171	0.252972	0.0921459
9.16	0.214628	0.201763	0.208449	0.20828	0.00643412	9.16	0.316962	0.152876	0.31696	0.262266	0.0947344
9.17	0.214622	0.211965	0.217063	0.21455	0.00254982	9.17	0.30931	0.143982	0.309288	0.254193	0.0954457
9.18	0.219913	0.205501	0.208219	0.211211	0.00765766	9.18	0.303695	0.141019	0.303692	0.249469	0.09392
9.19	0.218461	0.212483	0.210187	0.21371	0.00427168	9.19	0.308389	0.136615	0.308387	0.25113	0.0991734
9.2	0.209898	0.203052	0.211394	0.208115	0.00444768	9.2	0.306803	0.141294	0.306802	0.251633	0.0955567
9.21	0.213018	0.206643	0.216078	0.211913	0.00481396	9.21	0.305109	0.144821	0.305096	0.251675	0.0925387
9.22	0.218471	0.197784	0.215693	0.210649	0.0112278	9.22	0.301584	0.144289	0.301591	0.249155	0.0908162
9.23	0.219741	0.205097	0.215648	0.213495	0.00755554	9.23	0.307658	0.147754	0.307654	0.254356	0.0923195
9.24	0.215818	0.200179	0.216167	0.210721	0.00913165	9.24	0.310758	0.131839	0.310745	0.251114	0.103295
9.25	0.219245	0.195733	0.216576	0.210518	0.0128734	9.25	0.314248	0.138073	0.314259	0.255527	0.101718
9.26	0.221305	0.197456	0.209271	0.209344	0.0119243	9.26	0.31166	0.139219	0.311647	0.254175	0.0995548
9.27	0.219576	0.194006	0.208826	0.207469	0.0128389	9.27	0.30054	0.142075	0.300529	0.247714	0.0914867
9.28	0.218781	0.191272	0.205708	0.205253	0.0137601	9.28	0.291314	0.131974	0.291326	0.238205	0.0919986
9.29	0.223555	0.187115	0.216671	0.209114	0.0193596	9.29	0.294283	0.142976	0.294275	0.243845	0.0873552
9.3	0.22115	0.185407	0.208609	0.205055	0.018135	9.3	0.290052	0.134758	0.29004	0.238284	0.0896558
9.31	0.215023	0.192882	0.202989	0.203631	0.0110844	9.31	0.289494	0.135193	0.28948	0.238055	0.0890816
9.32	0.223883	0.190554	0.212183	0.208873	0.0169094	9.32	0.289506	0.139756	0.289491	0.239584	0.0864537
9.33	0.213236	0.186637	0.206731	0.202201	0.013866	9.33	0.297451	0.145992	0.297455	0.246966	0.0874459
9.34	0.217209	0.19343	0.2102	0.206947	0.0122188	9.34	0.293642	0.145227	0.293639	0.244169	0.0856864
9.35	0.216238	0.201544	0.209442	0.209075	0.00735394	9.35	0.293126	0.135272	0.29313	0.240509	0.0911384
9.36	0.213779	0.19333	0.206291	0.204467	0.0103455	9.36	0.288231	0.151655	0.288213	0.2427	0.0788471
9.37	0.223233	0.195042	0.212377	0.210217	0.0142188	9.37	0.288268	0.148354	0.288273	0.241632	0.080781
9.38	0.216532	0.208099	0.210167	0.211599	0.00439499	9.38	0.292856	0.138983	0.292857	0.241565	0.0888388
9.39	0.223947	0.200023	0.21036	0.211443	0.0119988	9.39	0.287753	0.147428	0.287716	0.240966	0.0810062
9.4	0.227762	0.199676	0.212303	0.213247	0.0140665	9.4	0.278753	0.150033	0.278737	0.235841	0.0743119
9.41	0.218776	0.187656	0.211536	0.205989	0.0162846	9.41	0.273104	0.138848	0.273097	0.22835	0.0775107
9.42	0.224489	0.195024	0.209686	0.209733	0.0147327	9.42	0.273852	0.137688	0.273838	0.228459	0.0786099
9.43	0.218895	0.19086	0.213196	0.20765	0.0148177	9.43	0.273937	0.138782	0.273936	0.228885	0.0780316
9.44	0.222956	0.199702	0.220672	0.214443	0.0128174	9.44	0.269636	0.14051	0.269652	0.226599	0.0745559
9.45	0.22169	0.19924	0.208677	0.209869	0.0112724	9.45	0.266124	0.144238	0.266128	0.225497	0.0703719
9.46	0.22691	0.192277	0.223698	0.214295	0.0191361	9.46	0.266701	0.134717	0.266695	0.222704	0.0761992
9.47	0.229828	0.194036	0.223537	0.2158	0.019109	9.47	0.269814	0.14308	0.269825	0.227573	0.0731733
9.48	0.228853	0.203147	0.223247	0.218416	0.013517	9.48	0.2719	0.132819	0.271893	0.225537	0.0802966
9.49	0.222553	0.192789	0.219774	0.211705	0.0164407	9.49	0.26735	0.144076	0.267365	0.226264	0.0711768
9.5	0.221767	0.199246	0.229601	0.216871	0.0157583	9.5	0.281938	0.136715	0.281946	0.233533	0.0838468
9.51	0.223782	0.19052	0.230761	0.215021	0.0215038	9.51	0.275391	0.144981	0.275401	0.231924	0.0752951
9.52	0.228401	0.197553	0.234059	0.220004	0.0196484	9.52	0.277455	0.147385	0.277462	0.234101	0.0750982
9.53	0.224021	0.186976	0.23086	0.213952	0.0236114	9.53	0.278585	0.146315	0.278578	0.234493	0.0763637
9.54	0.222949	0.193042	0.227066	0.214352	0.01857	9.54	0.279599	0.149541	0.279589	0.236243	0.075086
9.55	0.216733	0.196955	0.227144	0.21361	0.0153347	9.55	0.283861	0.150398	0.283876	0.239379	0.0770593
9.56	0.217379	0.19738	0.227797	0.214185	0.015458	9.56	0.274794	0.14704	0.274783	0.232206	0.073756
9.57	0.220622	0.192577	0.23497	0.216056	0.0215624	9.57	0.272101	0.160184	0.272108	0.234798	0.0646175
9.58	0.22521	0.197796	0.231145	0.21805	0.0177896	9.58	0.276163	0.162782	0.276183	0.238376	0.065466
9.59	0.217397	0.209715	0.237434	0.221516	0.0143106	9.59	0.272417	0.161298	0.272418	0.235378	0.064155
9.6	0.223093	0.203429	0.234957	0.220493	0.0159241	9.6	0.266614	0.168466	0.266639	0.233906	0.0566728
9.61	0.221467	0.220795	0.231887	0.224716	0.00621941	9.61	0.274946	0.156648	0.274949	0.235514	0.0683002
9.62	0.227595	0.212936	0.226098	0.22221	0.00806583	9.62	0.267018	0.15501	0.267012	0.22968	0.0646661
9.63	0.225766	0.219842	0.230265	0.225291	0.0052279	9.63	0.271487	0.16636	0.271487	0.236445	0.0606954
9.64	0.226706	0.204625	0.220888	0.217406	0.0114449	9.64	0.268945	0.155734	0.268925	0.231201	0.0653561
9.65	0.223184	0.199498	0.226419	0.216367	0.0146982	9.65	0.269361	0.166401	0.269361	0.235041	0.059444
9.66	0.222723	0.206247	0.234618	0.221196	0.0142469	9.66	0.271672	0.161496	0.271658	0.234942	0.063606
9.67	0.222546	0.202433	0.228476	0.217818	0.0136499	9.67	0.27695	0.150951	0.27694	0.234947	0.0727422
9.68	0.220853	0.194702	0.229844	0.215133	0.0182559	9.68	0.281513	0.155136	0.281512	0.239387	0.0729637
9.69	0.219034	0.195497	0.230779	0.215103	0.0179667	9.69	0.279073	0.163533	0.279096	0.240567	0.066714
9.7	0.223596	0.207169	0.230675	0.22048	0.0120591	9.7	0.280421	0.162399	0.280405	0.241075	0.0681357
9.71	0.214779	0.20177	0.235963	0.217504	0.0172587	9.71	0.279381	0.168952	0.279388	0.242574	0.0637585
9.72	0.21215	0.203856	0.236759	0.217588	0.0171123	9.72	0.279671	0.159683	0.279672	0.239676	0.0692754
9.73	0.223704	0.204656	0.231826	0.220062	0.0139463	9.73	0.288426	0.159821	0.288425	0.245558	0.0742499
9.74	0.223583	0.214611	0.232813	0.223669	0.00910145	9.74	0.275165	0.159712	0.275172	0.236683	0.0666589
9.75	0.226255	0.208664	0.233496	0.222805	0.0127704	9.75	0.27336	0.160204	0.273361	0.235642	0.0653309
9.76	0.222489	0.212102	0.243377	0.225989	0.0159285	9.76	0.279322	0.170982	0.279314	0.243206	0.0625483
9.77	0.22804	0.216454	0.23176	0.225418	0.00798282	9.77	0.27316	0.16199	0.273162	0.236104	0.0641851
9.78	0.22687	0.208715	0.236467	0.224017	0.0140945	9.78	0.276784	0.151627	0.276787	0.235066	0.0722606
9.79	0.22541	0.207527	0.240944	0.224627	0.0167222	9.79	0.293144	0.149841	0.29313	0.245372	0.0827317
9.8	0.2189	0.200072	0.242491	0.220488	0.0212541	9.8	0.296121	0.148494	0.296119	0.246911	0.0852319
9.81	0.225266	0.200185	0.240577	0.222009	0.0203918	9.81	0.287696	0.154088	0.287705	0.243163	0.0771412
9.82	0.214152	0.195741	0.230888	0.213594	0.0175802	9.82	0.276319	0.15266	0.276312	0.235097	0.0713924
9.83	0.211021	0.205544	0.236746	0.21777	0.0166599	9.83	0.273577	0.147404	0.273531	0.231504	0.0728325
9.84	0.206026	0.204121	0.237912	0.216019	0.0189832	9.84	0.279432	0.156332	0.279445	0.238403	0.0710759
9.85	0.204454	0.216416	0.233129	0.218	0.0144026	9.85	0.284047	0.161468	0.284047	0.243187	0.0707711
9.86	0.214144	0.204443	0.229508	0.216032	0.0126386	9.86	0.287893	0.167177	0.287877	0.247649	0.0696909
9.87	0.210117	0.200981	0.234984	0.215361	0.0175972	9.87	0.290279	0.161231	0.290284	0.247265	0.0745072
9.88	0.208304	0.202206	0.226246	0.212252	0.0124972	9.88	0.286519	0.162506	0.28651	0.245178	0.0715964
9.89	0.215602	0.20467	0.224196	0.214823	0.00978659	9.89	0.290556	0.152679	0.290535	0.24459	0.079597
9.9	0.204977	0.202076	0.222362	0.209805	0.0109706	9.9	0.285287	0.156391	0.285262	0.242313	0.0744111
9.91	0.202105	0.202187	0.22458	0.209624	0.0129521	9.91	0.294575	0.155671	0.294567	0.248271	0.080194
9.92	0.205322	0.193174	0.229589	0.209362	0.0185403	9.92	0.291921	0.153898	0.291912	0.24591	0.079685
9.93	0.215084	0.196849	0.227275	0.213069	0.0153129	9.93	0.291394	0.154637	0.291408	0.245813	0.0789609
9.94	0.218039	0.195343	0.230201	0.214528	0.0176919	9.94	0.290986	0.15637	0.290946	0.246101	0.0777088
9.95	0.227593	0.190146	0.232192	0.216644	0.0230628	9.95	0.28823	0.155459	0.288251	0.24398	0.0766615
9.96	0.219965	0.203782	0.22272	0.215489	0.0102319	9.96	0.28704	0.146694	0.287029	0.240254	0.0810259
9.97	0.219307	0.204166	0.22645	0.216641	0.0113789	9.97	0.28622	0.148391	0.286206	0.240272	0.0795719
9.98	0.218866	0.208103	0.224373	0.217114	0.0082752	9.98	0.282514	0.14947	0.282514	0.238166	0.0768132
9.99	0.221304	0.205426	0.2316	0.219443	0.0131863	9.99	0.293281	0.148628	0.293288	0.245066	0.0835177
10	0.219119	0.207452	0.233841	0.220137	0.0132242	10	0.293439	0.15485	0.293438	0.247242	0.0800143
10.01	0.222101	0.204327	0.230107	0.218845	0.0131949	10.01	0.289007	0.148798	0.288987	0.242264	0.080944
10.02	0.216274	0.204691	0.236704	0.219223	0.0162089	10.02	0.297638	0.156524	0.297644	0.250602	0.0814737
10.03	0.218406	0.20003	0.235452	0.217963	0.0177149	10.03	0.290897	0.150272	0.290894	0.244021	0.081189
10.04	0.217516	0.202265	0.229736	0.216506	0.0137636	10.04	0.281211	0.145416	0.281199	0.235942	0.0783976
10.05	0.216754	0.205982	0.238448	0.220395	0.0165363	10.05	0.292096	0.145763	0.292063	0.243308	0.0844764
10.06	0.214177	0.201984	0.23714	0.217767	0.0178507	10.06	0.287663	0.152714	0.287674	0.242684	0.0779157
10.07	0.224942	0.202895	0.236775	0.221537	0.0171948	10.07	0.290314	0.150339	0.290331	0.243661	0.0808196
10.08	0.224743	0.205937	0.237994	0.222892	0.0161089	10.08	0.285506	0.145033	0.285496	0.238678	0.0810991
10.09	0.233903	0.206156	0.239823	0.226627	0.0179743	10.09	0.272665	0.151102	0.272671	0.232146	0.0701863
10.1	0.229724	0.204044	0.236222	0.22333	0.017015	10.1	0.281571	0.145544	0.281584	0.236233	0.078539
10.11	0.235876	0.207227	0.240504	0.227869	0.0180257	10.11	0.277528	0.159125	0.277528	0.23806	0.0683604
10.12	0.235939	0.221723	0.231429	0.229697	0.00726497	10.12	0.283724	0.153396	0.283708	0.240276	0.0752405
10.13	0.232568	0.216687	0.23507	0.228108	0.0099699	10.13	0.278967	0.157695	0.27896	0.238541	0.0700143
10.14	0.23502	0.213341	0.241037	0.229799	0.0145671	10.14	0.284594	0.143371	0.284606	0.237523	0.0815387
10.15	0.226775	0.204934	0.239808	0.223839	0.017621	10.15	0.28703	0.150072	0.287046	0.241382	0.0790774
10.16	0.226577	0.209554	0.236848	0.224326	0.0137853	10.16	0.287783	0.150155	0.287792	0.24191	0.0794624
10.17	0.220608	0.195515	0.23417	0.216764	0.0196118	10.17	0.284916	0.152124	0.284913	0.240651	0.0766668
10.18	0.228722	0.205528	0.240514	0.224922	0.0178	10.18	0.277539	0.145918	0.277529	0.233662	0.0759886
10.19	0.231862	0.188843	0.234842	0.218516	0.0257406	10.19	0.275588	0.141387	0.275621	0.230865	0.0774905
10.2	0.236002	0.184457	0.2264	0.21562	0.0274114	10.2	0.284583	0.151111	0.284595	0.240097	0.0770636
10.21	0.233801	0.180274	0.231511	0.215195	0.0302646	10.21	0.281173	0.142582	0.281176	0.234977	0.0800163
10.22	0.232055	0.198456	0.225789	0.218767	0.0178668	10.22	0.285594	0.14354	0.285595	0.238243	0.0820153
10.23	0.235055	0.189892	0.223747	0.216231	0.0235008	10.23	0.282607	0.148579	0.282615	0.237934	0.0773836
10.24	0.234708	0.183463	0.229707	0.21596	0.0282539	10.24	0.275819	0.15079	0.275794	0.234134	0.0721784
10.25	0.222905	0.18157	0.228772	0.211083	0.0257263	10.25	0.275157	0.148177	0.275172	0.232835	0.0733164
10.26	0.22982	0.198579	0.225587	0.217995	0.0169479	10.26	0.267737	0.141591	0.267753	0.225694	0.0728347
10.27	0.222844	0.186866	0.22515	0.21162	0.0214685	10.27	0.271936	0.142971	0.271931	0.228946	0.0744566
10.28	0.227702	0.187988	0.221146	0.212279	0.0212902	10.28	0.274693	0.148193	0.274689	0.232525	0.0730337
10.29	0.222142	0.197335	0.223455	0.214311	0.0147163	10.29	0.283031	0.144664	0.283024	0.236906	0.0798839
10.3	0.219598	0.19177	0.229252	0.21354	0.0194614	10.3	0.279155	0.152456	0.279173	0.236928	0.0731546
10.31	0.216863	0.194992	0.220513	0.210789	0.0138022	10.31	0.273791	0.148159	0.273792	0.231914	0.072534
10.32	0.214136	0.198061	0.211514	0.207904	0.00862406	10.32	0.277854	0.150428	0.277848	0.235377	0.0735679
10.33	0.204632	0.199552	0.204676	0.202953	0.00294535	10.33	0.276808	0.14984	0.276759	0.234469	0.073291
10.34	0.215393	0.196521	0.214055	0.208657	0.0105306	10.34	0.273494	0.145152	0.273487	0.230711	0.0740961
10.35	0.216117	0.196307	0.213736	0.20872	0.0108158	10.35	0.279095	0.137332	0.27909	0.231839	0.0818454
10.36	0.212965	0.195689	0.211948	0.206867	0.00969388	10.36	0.276188	0.152506	0.276194	0.234963	0.0714095
10.37	0.218538	0.196637	0.215652	0.210276	0.0118997	10.37	0.278674	0.146225	0.278661	0.23452	0.076466
10.38	0.211361	0.199525	0.215324	0.208736	0.00821987	10.38	0.274934	0.146663	0.274946	0.232181	0.0740606
10.39	0.21368	0.191456	0.212439	0.205859	0.0124886	10.39	0.271222	0.153957	0.271227	0.232135	0.0677046
10.4	0.21332	0.185316	0.20942	0.202685	0.0151679	10.4	0.277153	0.158152	0.277144	0.237483	0.0687028
10.41	0.21486	0.199332	0.209053	0.207748	0.00784607	10.41	0.282444	0.157263	0.282464	0.240724	0.0722791
10.42	0.215348	0.187695	0.211312	0.204785	0.0149376	10.42	0.273192	0.162323	0.273187	0.236234	0.064009
10.43	0.215581	0.196114	0.214127	0.208607	0.0108441	10.43	0.276945	0.155873	0.276941	0.236586	0.0698997
10.44	0.223089	0.191838	0.218413	0.211113	0.016856	10.44	0.28631	0.145561	0.286293	0.239388	0.0812564
10.45	0.220074	0.192474	0.213711	0.208753	0.0144529	10.45	0.283327	0.146616	0.283326	0.237756	0.0789302
10.46	0.22002	0.200802	0.212289	0.211037	0.00966997	10.46	0.280398	0.144026	0.280388	0.234937	0.0787315
10.47	0.223641	0.193095	0.216533	0.21109	0.0159841	10.47	0.288133	0.141863	0.288126	0.239374	0.0844471
10.48	0.218921	0.19057	0.216762	0.208751	0.0157822	10.48	0.287218	0.143366	0.287214	0.239266	0.0830518
10.49	0.22786	0.189452	0.219022	0.212112	0.020115	10.49	0.295684	0.151199	0.295684	0.247522	0.0834185
10.5	0.223707	0.189562	0.216244	0.209838	0.0179512	10.5	0.294857	0.150025	0.294894	0.246592	0.0836297
10.51	0.221362	0.189948	0.206593	0.205968	0.0157167	10.51	0.29533	0.142108	0.295317	0.244252	0.0884586
10.52	0.230737	0.185252	0.208861	0.208283	0.0227478	10.52	0.293817	0.140597	0.293801	0.242738	0.0884569
10.53	0.225806	0.19628	0.209591	0.210559	0.0147869	10.53	0.298349	0.140705	0.298361	0.245805	0.0910193
10.54	0.22968	0.201828	0.210542	0.214017	0.0142475	10.54	0.294864	0.144669	0.294874	0.244802	0.086718
10.55	0.224678	0.193816	0.209523	0.209339	0.0154318	10.55	0.299624	0.136741	0.299627	0.245331	0.0940415
10.56	0.220541	0.194841	0.205205	0.206862	0.0129296	10.56	0.295726	0.136358	0.295721	0.242602	0.0920097
10.57	0.226566	0.190473	0.217847	0.211629	0.0188332	10.57	0.293683	0.142408	0.293713	0.243268	0.0873475
10.58	0.217642	0.190921	0.222233	0.210266	0.0169091	10.58	0.292934	0.152197	0.292949	0.246026	0.081259
10.59	0.217882	0.185156	0.214815	0.205951	0.0180743	10.59	0.28818	0.143199	0.288168	0.239849	0.0837015
10.6	0.219566	0.185104	0.215142	0.206604	0.0187508	10.6	0.29085	0.144808	0.290847	0.242168	0.0843166
10.61	0.223279	0.186264	0.214695	0.208079	0.0193742	10.61	0.289442	0.150672	0.289406	0.243173	0.0801088
10.62	0.219805	0.18354	0.216238	0.206528	0.0199872	10.62	0.296355	0.155763	0.296337	0.249485	0.0811657
10.63	0.2224	0.190357	0.20349	0.205416	0.0161082	10.63	0.299836	0.16131	0.299827	0.253658	0.0799758
10.64	0.223763	0.190753	0.208224	0.20758	0.0165144	10.64	0.300738	0.155255	0.300759	0.252251	0.084001
10.65	0.212791	0.182239	0.217625	0.204219	0.0191875	10.65	0.299689	0.146485	0.299658	0.248611	0.0884434
10.66	0.217064	0.185352	0.209897	0.204104	0.0166304	10.66	0.304119	0.160539	0.304122	0.25626	0.0828968
10.67	0.213468	0.183539	0.225344	0.20745	0.0215424	10.67	0.309184	0.149616	0.309182	0.255994	0.0921259
10.68	0.2204	0.185819	0.216656	0.207625	0.0189776	10.68	0.297497	0.147718	0.297505	0.247573	0.0864769
10.69	0.212263	0.185603	0.224366	0.207411	0.0198316	10.69	0.300988	0.147226	0.300975	0.249729	0.0887707
10.7	0.211679	0.188312	0.221652	0.207214	0.0171126	10.7	0.303073	0.146728	0.30309	0.250964	0.0902712
10.71	0.212638	0.193929	0.22776	0.211442	0.0169471	10.71	0.300666	0.151651	0.300662	0.250993	0.0860324
10.72	0.213625	0.18818	0.228197	0.210001	0.0202531	10.72	0.296333	0.147431	0.296366	0.24671	0.0859779
10.73	0.219458	0.199271	0.222616	0.213782	0.0126653	10.73	0.295454	0.141755	0.295453	0.24422	0.0887381
10.74	0.217224	0.19444	0.227793	0.213152	0.0170454	10.74	0.288978	0.141323	0.288988	0.239763	0.0852517
10.75	0.213574	0.199886	0.227345	0.213602	0.0137297	10.75	0.295536	0.149019	0.295533	0.246696	0.0845908
10.76	0.207246	0.196867	0.214734	0.206282	0.00897207	10.76	0.295431	0.137345	0.295447	0.242741	0.0912757
10.77	0.209673	0.202484	0.211102	0.207753	0.0046184	10.77	0.290933	0.148104	0.290926	0.243321	0.0824604
10.78	0.213791	0.208337	0.21585	0.212659	0.00388248	10.78	0.297376	0.137804	0.297384	0.244188	0.0921312
10.79	0.212473	0.208572	0.213466	0.211504	0.00258657	10.79	0.288406	0.142038	0.288344	0.239596	0.0844876
10.8	0.215108	0.20232	0.210527	0.209318	0.00647866	10.8	0.283615	0.146794	0.283616	0.238009	0.0789938
10.81	0.217258	0.202073	0.210319	0.209883	0.00760202	10.81	0.283277	0.155114	0.283248	0.240546	0.0739865
10.82	0.209244	0.200639	0.209679	0.206521	0.00509827	10.82	0.283535	0.153817	0.283541	0.240298	0.0748947
10.83	0.203557	0.204016	0.219334	0.208969	0.00897928	10.83	0.286552	0.159008	0.286532	0.244031	0.0736318
10.84	0.202958	0.204379	0.222588	0.209975	0.0109462	10.84	0.284586	0.159173	0.284558	0.242772	0.0723992
10.85	0.209998	0.200627	0.223748	0.211458	0.0116297	10.85	0.282932	0.150301	0.282927	0.23872	0.0765733
10.86	0.203297	0.203636	0.226456	0.21113	0.0132738	10.86	0.278711	0.148837	0.278716	0.235421	0.0749845
10.87	0.202263	0.201315	0.227064	0.210214	0.0146001	10.87	0.274563	0.148742	0.274552	0.232619	0.0726393
10.88	0.202503	0.203517	0.222709	0.209576	0.0113843	10.88	0.271958	0.14178	0.271976	0.228572	0.0751636
10.89	0.205221	0.21286	0.226122	0.214734	0.0105759	10.89	0.269394	0.151751	0.269366	0.23017	0.0679134
10.9	0.206373	0.205878	0.222628	0.211627	0.00953103	10.9	0.274173	0.141662	0.274164	0.23	0.0765025
10.91	0.200507	0.201979	0.214391	0.205626	0.00762668	10.91	0.287819	0.143023	0.287819	0.239554	0.0835979
10.92	0.20413	0.203528	0.215822	0.207827	0.00693078	10.92	0.27915	0.153318	0.279158	0.237209	0.0726515
10.93	0.20879	0.207853	0.220111	0.212251	0.00682276	10.93	0.276034	0.151675	0.275987	0.234565	0.0717851
10.94	0.200552	0.208461	0.216581	0.208531	0.00801458	10.94	0.273903	0.14844	0.273907	0.232083	0.0724375
10.95	0.209723	0.202014	0.217079	0.209605	0.00753344	10.95	0.284279	0.149092	0.284278	0.239216	0.0780496
10.96	0.207341	0.197432	0.216801	0.207191	0.00968572	10.96	0.279072	0.147754	0.279052	0.235293	0.075811
10.97	0.211683	0.203492	0.2158	0.210325	0.0062656	10.97	0.277436	0.149808	0.277433	0.234892	0.0736852
10.98	0.214605	0.196579	0.218313	0.209832	0.0116264	10.98	0.27693	0.144781	0.276939	0.232883	0.0762991
10.99	0.214171	0.192811	0.222657	0.20988	0.0153789	10.99	0.282028	0.151309	0.282041	0.238459	0.0754746
11	0.216151	0.201535	0.227818	0.215168	0.0131689	11	0.280082	0.144979	0.280085	0.235049	0.0780026
11.01	0.219231	0.201419	0.221945	0.214199	0.0111502	11.01	0.285367	0.141757	0.28536	0.237494	0.0829114
11.02	0.217192	0.205339	0.226217	0.216249	0.0104708	11.02	0.285302	0.149688	0.285305	0.240098	0.0782974
11.03	0.21995	0.200608	0.228239	0.216266	0.0141791	11.03	0.284452	0.144149	0.284453	0.237685	0.0810042
11.04	0.218883	0.198761	0.229986	0.215877	0.0158278	11.04	0.289187	0.140437	0.289185	0.239603	0.0858804
11.05	0.211869	0.194267	0.221668	0.209268	0.0138845	11.05	0.285006	0.135949	0.284959	0.235305	0.0860441
11.06	0.208772	0.198568	0.227988	0.211776	0.0149382	11.06	0.286426	0.138657	0.286418	0.237167	0.0853121
11.07	0.212497	0.190275	0.22981	0.210861	0.0198182	11.07	0.282505	0.139859	0.282523	0.234962	0.0823618
11.08	0.205383	0.195011	0.2225	0.207631	0.0138816	11.08	0.278872	0.136344	0.278872	0.231363	0.0822888
11.09	0.207284	0.188622	0.230431	0.208779	0.0209446	11.09	0.289444	0.130134	0.289453	0.236344	0.09198
11.1	0.215967	0.197028	0.225823	0.212939	0.0146343	11.1	0.291314	0.135123	0.291316	0.239251	0.0901774
11.11	0.209119	0.192357	0.22996	0.210479	0.0188383	11.11	0.285561	0.140752	0.285555	0.237289	0.0836037
11.12	0.203668	0.196037	0.230643	0.210116	0.0181818	11.12	0.282786	0.141936	0.282773	0.235832	0.0813159
11.13	0.204892	0.203045	0.23411	0.214016	0.0174266	11.13	0.291382	0.136873	0.291373	0.239876	0.089203
11.14	0.196604	0.204782	0.233965	0.211784	0.0196402	11.14	0.282002	0.143591	0.281993	0.235862	0.079909
11.15	0.217407	0.197857	0.222701	0.212655	0.0130859	11.15	0.281243	0.142079	0.281257	0.23486	0.0803508
11.16	0.204784	0.205927	0.224213	0.211641	0.0109022	11.16	0.275957	0.141244	0.275952	0.231051	0.0777752
11.17	0.201026	0.206515	0.227752	0.211765	0.0141154	11.17	0.279282	0.149228	0.279269	0.235926	0.0750829
11.18	0.204779	0.215131	0.230399	0.216769	0.0128882	11.18	0.27642	0.144513	0.276422	0.232452	0.0761567
11.19	0.20119	0.206412	0.232901	0.213501	0.0170028	11.19	0.274914	0.144553	0.274908	0.231458	0.0752625
11.2	0.209679	0.205855	0.221684	0.212406	0.00825956	11.2	0.275334	0.139827	0.275342	0.230168	0.0782371
11.21	0.197875	0.206773	0.22	0.208216	0.0111326	11.21	0.278433	0.148664	0.27843	0.235176	0.0749213
11.22	0.200091	0.187111	0.220771	0.202658	0.0169763	11.22	0.281282	0.14134	0.281247	0.234623	0.0807854
11.23	0.193008	0.193925	0.224451	0.203795	0.017895	11.23	0.282089	0.147436	0.282099	0.237208	0.0777452
11.24	0.194916	0.200165	0.211553	0.202211	0.00850492	11.24	0.273282	0.153113	0.273294	0.23323	0.0693834
11.25	0.210337	0.201694	0.221174	0.211068	0.00976103	11.25	0.275509	0.146688	0.275524	0.232573	0.0743792
11.26	0.204843	0.19748	0.226679	0.209667	0.0151855	11.26	0.286663	0.140638	0.286658	0.237987	0.0843059
11.27	0.203951	0.202525	0.218556	0.208344	0.00887269	11.27	0.274109	0.143623	0.274114	0.230615	0.0753378
11.28	0.203059	0.204167	0.218883	0.208703	0.00883327	11.28	0.278823	0.135737	0.278824	0.231128	0.0826113
11.29	0.206147	0.192714	0.217991	0.205617	0.0126466	11.29	0.283226	0.129288	0.283237	0.231917	0.0888792
11.3	0.193898	0.192577	0.213716	0.200064	0.011842	11.3	0.279694	0.129567	0.279693	0.229652	0.0866755
11.31	0.191134	0.200574	0.212749	0.201486	0.0108363	11.31	0.276535	0.129462	0.276553	0.227517	0.0849181
11.32	0.19793	0.187612	0.216241	0.200594	0.0144993	11.32	0.267423	0.137502	0.267413	0.224113	0.0750072
11.33	0.198305	0.197674	0.223766	0.206582	0.0148854	11.33	0.272533	0.136461	0.272537	0.227177	0.0785621
11.34	0.199851	0.200651	0.222104	0.207535	0.012623	11.34	0.275131	0.138207	0.275144	0.229494	0.0790566
11.35	0.202028	0.193838	0.22429	0.206719	0.0157583	11.35	0.270161	0.139876	0.270143	0.226727	0.0752151
11.36	0.207353	0.194843	0.223205	0.208467	0.0142138	11.36	0.265796	0.138721	0.265793	0.223436	0.0733659
11.37	0.20279	0.196619	0.218698	0.206036	0.0113918	11.37	0.264439	0.144867	0.264434	0.22458	0.0690339
11.38	0.197892	0.195977	0.220692	0.204854	0.0137496	11.38	0.270288	0.139982	0.270289	0.226853	0.0752324
11.39	0.208036	0.195141	0.218886	0.207354	0.0118874	11.39	0.264969	0.141719	0.264969	0.223886	0.0711581
11.4	0.207237	0.202022	0.210976	0.206745	0.00449696	11.4	0.26878	0.139556	0.268767	0.225701	0.0746032
11.41	0.206489	0.192948	0.214805	0.204747	0.0110322	11.41	0.264946	0.138832	0.264946	0.222908	0.0728116
11.42	0.205831	0.199314	0.218595	0.207913	0.00980817	11.42	0.261215	0.128416	0.261217	0.216949	0.0766722
11.43	0.201793	0.201337	0.221955	0.208362	0.0117745	11.43	0.256612	0.136058	0.25659	0.21642	0.0695956
11.44	0.208563	0.197018	0.222175	0.209252	0.0125928	11.44	0.256528	0.13841	0.256531	0.217157	0.0681963
11.45	0.21224	0.196895	0.219592	0.209576	0.0115809	11.45	0.261543	0.137862	0.261547	0.220318	0.0714084
11.46	0.213371	0.194947	0.220137	0.209485	0.0130365	11.46	0.265479	0.141757	0.265451	0.224229	0.0714228
11.47	0.214511	0.189289	0.2202	0.208	0.0164522	11.47	0.268879	0.144934	0.26887	0.227561	0.0715571
11.48	0.217858	0.190485	0.228051	0.212131	0.0194266	11.48	0.269825	0.140243	0.269818	0.226629	0.0748119
11.49	0.211444	0.178437	0.223332	0.204404	0.0232607	11.49	0.262782	0.13881	0.262769	0.221454	0.0715715
11.5	0.210902	0.173487	0.233261	0.205883	0.0302013	11.5	0.264488	0.135407	0.26449	0.221462	0.0745254
11.51	0.203995	0.190692	0.233629	0.209439	0.0219804	11.51	0.262483	0.131668	0.262495	0.218882	0.0755293
11.52	0.208383	0.192615	0.236817	0.212605	0.0224017	11.52	0.263978	0.130901	0.263982	0.21962	0.0768329
11.53	0.219501	0.193458	0.247796	0.220252	0.0271769	11.53	0.265897	0.127902	0.265878	0.219892	0.0796661
11.54	0.217419	0.187019	0.251503	0.218647	0.03226	11.54	0.263167	0.145297	0.263168	0.223878	0.0680523
11.55	0.21198	0.181303	0.25154	0.214941	0.0352116	11.55	0.261673	0.128413	0.261674	0.217253	0.0769381
11.56	0.209171	0.183885	0.246509	0.213188	0.0315048	11.56	0.257587	0.135264	0.257586	0.216812	0.0706229
11.57	0.21905	0.190961	0.25417	0.221394	0.0316694	11.57	0.257887	0.13753	0.257897	0.217771	0.0694911
11.58	0.217775	0.19225	0.251461	0.220496	0.029699	11.58	0.258877	0.134267	0.258912	0.217352	0.0719535
11.59	0.225328	0.190361	0.244397	0.220029	0.0274048	11.59	0.26399	0.133625	0.263989	0.220535	0.0752663
11.6	0.224427	0.187941	0.249708	0.220692	0.0310525	11.6	0.263349	0.139456	0.263343	0.22205	0.0715277
11.61	0.21961	0.191243	0.248864	0.219906	0.0288118	11.61	0.263898	0.134142	0.263856	0.220632	0.0749025
11.62	0.222087	0.197199	0.248169	0.222485	0.0254872	11.62	0.258774	0.131014	0.258774	0.216188	0.0737624
11.63	0.222699	0.205302	0.240649	0.222883	0.0176746	11.63	0.252112	0.130745	0.2521	0.211652	0.0700681
11.64	0.211103	0.196475	0.249159	0.218912	0.0271959	11.64	0.255216	0.122815	0.255215	0.211082	0.0764415
11.65	0.20887	0.194456	0.251995	0.21844	0.0299398	11.65	0.260223	0.124996	0.260211	0.215143	0.0780701
11.66	0.204021	0.192755	0.245886	0.214221	0.0279956	11.66	0.251468	0.115971	0.251463	0.206301	0.078228
11.67	0.206863	0.187873	0.246994	0.21391	0.0301838	11.67	0.25667	0.129238	0.256646	0.214185	0.0735657
11.68	0.207801	0.195233	0.24497	0.216001	0.0258628	11.68	0.246347	0.130578	0.246335	0.207753	0.0668354
11.69	0.221534	0.190839	0.239482	0.217285	0.0245979	11.69	0.244258	0.13249	0.244263	0.207004	0.0645307
11.7	0.210369	0.193501	0.234899	0.212923	0.0208167	11.7	0.247258	0.137457	0.247262	0.210659	0.0633946
11.71	0.216332	0.193704	0.237794	0.215943	0.022048	11.71	0.244178	0.140992	0.244185	0.209785	0.0595764
11.72	0.21281	0.197993	0.243268	0.218024	0.0230833	11.72	0.242295	0.141533	0.242269	0.208699	0.0581675
11.73	0.212581	0.195448	0.242547	0.216859	0.0238391	11.73	0.243321	0.127441	0.243317	0.204693	0.0669022
11.74	0.207672	0.191031	0.241254	0.213319	0.0255835	11.74	0.250075	0.130938	0.250072	0.210362	0.0687832
11.75	0.211201	0.203425	0.242237	0.218954	0.0205349	11.75	0.239398	0.12613	0.239399	0.201642	0.0653953
11.76	0.204874	0.196756	0.247684	0.216438	0.0273627	11.76	0.247133	0.129681	0.247151	0.207988	0.067816
11.77	0.211026	0.203612	0.241855	0.218831	0.0202806	11.77	0.253165	0.134031	0.253177	0.213458	0.0687856
11.78	0.211809	0.197487	0.247076	0.21879	0.0255209	11.78	0.255196	0.127832	0.255203	0.212743	0.0735355
11.79	0.218337	0.196898	0.236952	0.217396	0.0200433	11.79	0.256845	0.125719	0.256846	0.213136	0.0757061
11.8	0.20298	0.201011	0.248819	0.217603	0.0270515	11.8	0.253356	0.131176	0.253346	0.212626	0.0705377
11.81	0.193026	0.201995	0.242456	0.212492	0.026334	11.81	0.250511	0.119342	0.250499	0.206784	0.0757275
11.82	0.200028	0.198216	0.241695	0.213313	0.0245961	11.82	0.262164	0.114504	0.262189	0.212953	0.0852586
11.83	0.204569	0.193942	0.240062	0.212857	0.0241513	11.83	0.266987	0.116824	0.26698	0.21693	0.0866949
11.84	0.199581	0.205555	0.244097	0.216411	0.0241618	11.84	0.264188	0.116546	0.264175	0.21497	0.0852373
11.85	0.203169	0.198661	0.242515	0.214782	0.0241235	11.85	0.271129	0.119028	0.271141	0.220433	0.0878189
11.86	0.204193	0.200892	0.236342	0.213809	0.0195841	11.86	0.272303	0.124588	0.272314	0.223068	0.0852864
11.87	0.209501	0.200014	0.227983	0.212499	0.0142236	11.87	0.277821	0.117638	0.277794	0.224418	0.0924734
11.88	0.208686	0.201088	0.230699	0.213491	0.0153792	11.88	0.270478	0.116756	0.270471	0.219235	0.0887494
11.89	0.215344	0.187585	0.237943	0.213624	0.0252231	11.89	0.265756	0.115144	0.26577	0.215556	0.08696
11.9	0.211221	0.196065	0.235673	0.21432	0.0199852	11.9	0.261643	0.126915	0.261625	0.216728	0.0777804
11.91	0.207296	0.196326	0.243249	0.215624	0.0245446	11.91	0.265282	0.112565	0.265278	0.214375	0.08817
11.92	0.209935	0.186343	0.241164	0.212481	0.0274986	11.92	0.266091	0.113962	0.266115	0.215389	0.0878386
11.93	0.21274	0.182188	0.241838	0.212255	0.029828	11.93	0.269792	0.117136	0.269792	0.218907	0.0881362
11.94	0.216376	0.187375	0.229429	0.21106	0.0215249	11.94	0.269581	0.118476	0.269582	0.219213	0.0872406
11.95	0.218269	0.191411	0.237583	0.215755	0.0231887	11.95	0.265831	0.11774	0.265821	0.216464	0.0854976
11.96	0.222957	0.185522	0.240112	0.216197	0.0279156	11.96	0.269317	0.118025	0.269332	0.218891	0.087353
11.97	0.225347	0.195176	0.236195	0.218906	0.0212543	11.97	0.273077	0.115924	0.27306	0.220687	0.0907273
11.98	0.220702	0.186992	0.227138	0.211611	0.0215619	11.98	0.275152	0.119037	0.27515	0.223113	0.0901327
11.99	0.213777	0.203413	0.229017	0.215402	0.0128788	11.99	0.278226	0.120654	0.278215	0.225698	0.0909709
12	0.204537	0.190993	0.226165	0.207231	0.0177402	12	0.277398	0.122148	0.277409	0.225651	0.089637
12.01	0.203479	0.189804	0.224839	0.206041	0.0176574	12.01	0.275247	0.124325	0.275243	0.224938	0.0871337
12.02	0.215235	0.186595	0.221149	0.20766	0.0184804	12.02	0.27839	0.119002	0.278367	0.225253	0.0920162
12.03	0.213731	0.181787	0.223921	0.20648	0.0219833	12.03	0.273521	0.127225	0.273511	0.224752	0.0844611
12.04	0.206483	0.181923	0.227635	0.205347	0.0228771	12.04	0.273668	0.128251	0.273671	0.225197	0.0839574
12.05	0.210335	0.190211	0.241991	0.214179	0.0261032	12.05	0.270155	0.125475	0.270164	0.221931	0.0835335
12.06	0.205582	0.18653	0.242209	0.21144	0.0282977	12.06	0.271832	0.132262	0.271836	0.22531	0.0805819
12.07	0.207451	0.185426	0.240981	0.211286	0.0279754	12.07	0.275776	0.123648	0.275763	0.225062	0.0878277
12.08	0.208048	0.206945	0.248295	0.221096	0.0235614	12.08	0.277224	0.126151	0.277238	0.226871	0.0872257
12.09	0.207484	0.197288	0.246067	0.216947	0.0257297	12.09	0.273266	0.129848	0.273273	0.225462	0.0828042
12.1	0.205521	0.195628	0.241362	0.21417	0.0240622	12.1	0.284772	0.12098	0.284788	0.23018	0.0945703
12.11	0.205146	0.186726	0.246709	0.212861	0.0307265	12.11	0.280878	0.107903	0.280863	0.223215	0.0998631
12.12	0.196805	0.191276	0.241284	0.209788	0.0274159	12.12	0.273988	0.116049	0.27398	0.221339	0.0911836
12.13	0.209487	0.183068	0.245444	0.212667	0.0313094	12.13	0.273395	0.12202	0.273392	0.222936	0.087396
12.14	0.210108	0.192608	0.250048	0.217588	0.0294414	12.14	0.27351	0.117189	0.273497	0.221399	0.090248
12.15	0.213819	0.17746	0.249863	0.213714	0.0362019	12.15	0.276645	0.110652	0.276653	0.221317	0.0958383
12.16	0.210606	0.180899	0.252841	0.214782	0.0361522	12.16	0.271152	0.122464	0.271166	0.221594	0.085849
12.17	0.218012	0.180097	0.248899	0.21567	0.0344611	12.17	0.271867	0.11984	0.271865	0.221191	0.087772
12.18	0.214699	0.193297	0.248328	0.218775	0.0277409	12.18	0.27684	0.124878	0.27684	0.226186	0.0877353
12.19	0.21251	0.195933	0.261889	0.223444	0.0343106	12.19	0.273529	0.133054	0.273522	0.226702	0.0811011
12.2	0.217087	0.181189	0.263607	0.220628	0.0413227	12.2	0.28606	0.139631	0.286047	0.237246	0.0845368
12.21	0.213411	0.185801	0.263767	0.220993	0.0395324	12.21	0.286337	0.135472	0.286276	0.236029	0.0870844
12.22	0.215175	0.184459	0.263977	0.221204	0.0401003	12.22	0.282509	0.129362	0.282508	0.231459	0.0884191
12.23	0.221143	0.183275	0.26483	0.223083	0.0408121	12.23	0.281575	0.130395	0.281596	0.231189	0.0872897
12.24	0.219689	0.183587	0.253128	0.218801	0.0347785	12.24	0.284419	0.130017	0.284408	0.232948	0.0891409
12.25	0.213481	0.182593	0.248024	0.2147	0.0327327	12.25	0.29354	0.123852	0.293549	0.23698	0.0979721
12.26	0.214744	0.176114	0.251111	0.21399	0.0375042	12.26	0.290164	0.128445	0.290159	0.236256	0.0933672
12.27	0.211965	0.168836	0.251043	0.210614	0.0411203	12.27	0.288311	0.121395	0.288308	0.232671	0.0963683
12.28	0.212934	0.170092	0.251213	0.211413	0.0405823	12.28	0.283423	0.12239	0.283409	0.229741	0.0929683
12.29	0.230246	0.171485	0.250066	0.217266	0.0408672	12.29	0.285496	0.128737	0.285492	0.233242	0.0905039
12.3	0.216517	0.169199	0.256569	0.214095	0.0437354	12.3	0.280039	0.131765	0.280034	0.230613	0.0856044
12.31	0.214888	0.182049	0.259986	0.218974	0.039129	12.31	0.278629	0.134501	0.278613	0.230581	0.0832077
12.32	0.209071	0.168301	0.264998	0.214123	0.0485463	12.32	0.278478	0.128187	0.278478	0.228381	0.0867707
12.33	0.216842	0.174607	0.257097	0.216182	0.041249	12.33	0.280835	0.129515	0.280853	0.230401	0.0873702
12.34	0.214623	0.164894	0.256468	0.211995	0.0458436	12.34	0.269922	0.125208	0.269923	0.221684	0.083551
12.35	0.207514	0.17348	0.260628	0.213874	0.0439208	12.35	0.272163	0.11901	0.272151	0.221108	0.0884192
12.36	0.211973	0.16734	0.260064	0.213126	0.0463729	12.36	0.273146	0.125356	0.273111	0.223871	0.0853166
12.37	0.207121	0.169668	0.255611	0.2108	0.0430891	12.37	0.267819	0.117853	0.267831	0.217834	0.0865861
12.38	0.210448	0.168351	0.261034	0.213278	0.0464061	12.38	0.263118	0.117848	0.263097	0.214688	0.0838657
12.39	0.210702	0.179151	0.255679	0.215177	0.0384599	12.39	0.265481	0.127182	0.265493	0.219385	0.0798501
12.4	0.204481	0.179549	0.263785	0.215938	0.0432709	12.4	0.266913	0.122598	0.266928	0.218813	0.0833246
12.41	0.205908	0.173312	0.262006	0.213742	0.044863	12.41	0.27321	0.126007	0.273198	0.224138	0.0849841
12.42	0.207217	0.18183	0.256605	0.215217	0.0380241	12.42	0.275844	0.119335	0.275833	0.223671	0.0903573
12.43	0.203875	0.17833	0.269148	0.217118	0.046835	12.43	0.274477	0.119047	0.274497	0.222674	0.0897433
12.44	0.20407	0.187324	0.267404	0.219599	0.0422382	12.44	0.270591	0.12254	0.270604	0.221245	0.0854808
12.45	0.197353	0.172367	0.269193	0.212971	0.0502667	12.45	0.269201	0.116437	0.269217	0.218285	0.0882026
12.46	0.198396	0.174506	0.265019	0.21264	0.0469078	12.46	0.266525	0.120669	0.266526	0.217907	0.08421
12.47	0.202334	0.172123	0.262515	0.212324	0.0460166	12.47	0.259608	0.126228	0.259607	0.215148	0.0770067
12.48	0.200242	0.173409	0.26658	0.21341	0.047961	12.48	0.268038	0.120787	0.268047	0.218957	0.0850181
12.49	0.20184	0.167674	0.265423	0.211646	0.0496067	12.49	0.27452	0.12239	0.274543	0.223818	0.0878386
12.5	0.204368	0.176024	0.263738	0.21471	0.0447619	12.5	0.273116	0.122742	0.273123	0.222994	0.0868203
12.51	0.198508	0.173068	0.263054	0.211544	0.0463876	12.51	0.266534	0.119799	0.266533	0.217622	0.0847174
12.52	0.214438	0.17337	0.270072	0.219293	0.0485339	12.52	0.266786	0.133397	0.266796	0.222326	0.0770152
12.53	0.214297	0.179145	0.267712	0.220385	0.0445961	12.53	0.265363	0.125052	0.265344	0.218586	0.0810028
12.54	0.218095	0.182146	0.271698	0.22398	0.0450649	12.54	0.264306	0.120983	0.26431	0.216533	0.0827488
12.55	0.210889	0.174896	0.272877	0.219554	0.0495618	12.55	0.261383	0.114151	0.261372	0.212302	0.0850017
12.56	0.209312	0.180536	0.267124	0.218991	0.0440984	12.56	0.264757	0.11272	0.264736	0.214071	0.0877724
12.57	0.20926	0.176739	0.264911	0.21697	0.044589	12.57	0.262061	0.111696	0.262067	0.211941	0.0868152
12.58	0.207674	0.180588	0.258076	0.215446	0.0393242	12.58	0.264561	0.108248	0.264535	0.212448	0.0902396
12.59	0.206494	0.176637	0.260195	0.214442	0.0423422	12.59	0.26667	0.105606	0.266669	0.212982	0.0929901
12.6	0.19772	0.186295	0.2657	0.216572	0.0429283	12.6	0.269317	0.104199	0.26931	0.214276	0.0953288
12.61	0.201292	0.191399	0.264342	0.219011	0.0395685	12.61	0.265214	0.109519	0.265199	0.213311	0.0898862
12.62	0.193557	0.192565	0.26468	0.216934	0.0413519	12.62	0.256185	0.113395	0.256187	0.208589	0.0824401
12.63	0.199994	0.183857	0.258754	0.214201	0.039418	12.63	0.262509	0.109358	0.262504	0.211457	0.0884205
12.64	0.203584	0.180795	0.259796	0.214725	0.040662	12.64	0.270527	0.118995	0.270534	0.220019	0.0874892
12.65	0.200522	0.171323	0.260647	0.210831	0.0455456	12.65	0.268522	0.117825	0.26854	0.218296	0.0870104
12.66	0.201687	0.172628	0.256604	0.210306	0.0426465	12.66	0.259983	0.119707	0.259987	0.213226	0.0809895
12.67	0.202508	0.1723	0.267224	0.214011	0.048496	12.67	0.266808	0.118271	0.266806	0.217295	0.0857575
12.68	0.198771	0.171545	0.263837	0.211384	0.0474212	12.68	0.265237	0.117144	0.265237	0.215873	0.0855014
12.69	0.199704	0.179928	0.260366	0.213333	0.0419149	12.69	0.265563	0.123038	0.265572	0.218058	0.0822897
12.7	0.199889	0.176523	0.262341	0.212918	0.0443677	12.7	0.260147	0.125849	0.260138	0.215378	0.0775346
12.71	0.204045	0.172192	0.269901	0.215379	0.0498308	12.71	0.26981	0.115341	0.269794	0.218315	0.0891779
12.72	0.202851	0.171839	0.268934	0.214541	0.0495922	12.72	0.265591	0.1168	0.265538	0.215976	0.0858894
12.73	0.204069	0.178978	0.275818	0.219622	0.0502583	12.73	0.266202	0.118954	0.266182	0.217113	0.0850079
12.74	0.197076	0.172656	0.269317	0.213016	0.0502636	12.74	0.264523	0.124371	0.264535	0.21781	0.0809201
12.75	0.202262	0.177815	0.265612	0.21523	0.0453124	12.75	0.266924	0.124409	0.26691	0.219414	0.0822772
12.76	0.207274	0.17833	0.268063	0.217889	0.0457987	12.76	0.257138	0.12311	0.257147	0.212465	0.0773834
12.77	0.203039	0.173146	0.262288	0.212824	0.0453695	12.77	0.256706	0.133415	0.25672	0.215614	0.0711865
12.78	0.205071	0.179305	0.269676	0.218017	0.0465558	12.78	0.261194	0.124075	0.261165	0.215478	0.0791572
12.79	0.208367	0.176328	0.269587	0.218094	0.0473844	12.79	0.266471	0.128757	0.266472	0.220567	0.0795099
12.8	0.214574	0.179635	0.269653	0.221287	0.045383	12.8	0.264967	0.127527	0.264935	0.219143	0.0793416
12.81	0.214134	0.17859	0.271936	0.221553	0.0471131	12.81	0.263388	0.131271	0.263399	0.219352	0.076281
12.82	0.208884	0.170587	0.2675	0.215657	0.0488103	12.82	0.261565	0.127185	0.261568	0.216773	0.0775852
12.83	0.200542	0.179376	0.265709	0.215209	0.0449967	12.83	0.269936	0.131286	0.269901	0.223708	0.0800396
12.84	0.191969	0.17137	0.264397	0.209245	0.0488607	12.84	0.262907	0.132025	0.262917	0.219283	0.0755676
12.85	0.195453	0.174549	0.264089	0.211363	0.0468424	12.85	0.257688	0.138415	0.257649	0.217918	0.0688513
12.86	0.194091	0.165547	0.257381	0.205673	0.0469997	12.86	0.25736	0.138066	0.257385	0.217604	0.0688817
12.87	0.198386	0.167296	0.258022	0.207901	0.0461051	12.87	0.260317	0.141994	0.260337	0.220883	0.0683198
12.88	0.197506	0.176324	0.26624	0.213357	0.047007	12.88	0.255369	0.142348	0.255373	0.217697	0.0652537
12.89	0.200125	0.169005	0.267136	0.212088	0.0501472	12.89	0.251779	0.143676	0.251745	0.215733	0.0624036
12.9	0.198536	0.173609	0.265281	0.212475	0.0473987	12.9	0.253464	0.148164	0.253454	0.218361	0.0607922
12.91	0.21151	0.180152	0.268416	0.220026	0.0447442	12.91	0.256355	0.142688	0.256349	0.218464	0.065624
12.92	0.207276	0.171086	0.264917	0.214426	0.0473227	12.92	0.257785	0.140602	0.25778	0.218723	0.0676544
12.93	0.220926	0.174442	0.265979	0.220449	0.0457708	12.93	0.259447	0.146052	0.259439	0.221646	0.0654661
12.94	0.212765	0.17489	0.262055	0.21657	0.0437072	12.94	0.259133	0.138458	0.259125	0.218905	0.0696694
12.95	0.220239	0.180321	0.273712	0.224757	0.0468591	12.95	0.264194	0.132732	0.264193	0.220373	0.0758997
12.96	0.225015	0.172667	0.276525	0.224736	0.0519298	12.96	0.2694	0.132011	0.26941	0.223607	0.0793248
12.97	0.229495	0.176449	0.279488	0.228478	0.0515271	12.97	0.271641	0.124279	0.271632	0.222517	0.0850771
12.98	0.217949	0.172182	0.283218	0.22445	0.0558028	12.98	0.259082	0.117433	0.259084	0.211866	0.0817815
12.99	0.22245	0.175813	0.270041	0.222768	0.047115	12.99	0.256299	0.123448	0.256315	0.212021	0.0767059
13	0.213385	0.161238	0.274325	0.216316	0.0566003	13	0.251082	0.118479	0.251075	0.206879	0.0765563
13.01	0.21508	0.171661	0.269193	0.218645	0.0488638	13.01	0.258953	0.108662	0.258964	0.20886	0.0867736
13.02	0.208293	0.166384	0.263471	0.212716	0.0486942	13.02	0.249439	0.113456	0.249436	0.20411	0.0785088
13.03	0.204283	0.175209	0.266738	0.21541	0.046768	13.03	0.253821	0.115346	0.253808	0.207658	0.0799449
13.04	0.204888	0.167744	0.263415	0.212016	0.0482323	13.04	0.253438	0.11709	0.253429	0.207986	0.078718
13.05	0.209599	0.172728	0.26848	0.216936	0.0482957	13.05	0.248108	0.119753	0.24812	0.205327	0.0741094
13.06	0.20514	0.173146	0.274098	0.217461	0.0515914	13.06	0.254925	0.12064	0.254927	0.210164	0.0775302
13.07	0.194187	0.17512	0.272552	0.213953	0.0516357	13.07	0.262558	0.119695	0.262541	0.214931	0.0824771
13.08	0.199431	0.180196	0.267656	0.215761	0.0459599	13.08	0.257656	0.115555	0.257679	0.210297	0.0820486
13.09	0.205226	0.174145	0.264753	0.214708	0.0460422	13.09	0.252263	0.120916	0.252203	0.208461	0.0758158
13.1	0.194826	0.163002	0.25833	0.205386	0.0485335	13.1	0.256558	0.125386	0.256562	0.212835	0.075733
13.11	0.200562	0.168001	0.254556	0.207707	0.0437174	13.11	0.26053	0.116643	0.260541	0.212572	0.0830763
13.12	0.197592	0.170574	0.257371	0.208513	0.0444171	13.12	0.263934	0.123844	0.263893	0.217224	0.0808693
13.13	0.206921	0.169747	0.262015	0.212894	0.0464231	13.13	0.260208	0.119623	0.260233	0.213355	0.0811737
13.14	0.207281	0.172633	0.260579	0.213498	0.0443013	13.14	0.265879	0.118775	0.265887	0.216847	0.0849328
13.15	0.208291	0.170718	0.260806	0.213272	0.04525	13.15	0.268708	0.125421	0.268653	0.220927	0.0827107
13.16	0.204834	0.177465	0.244254	0.208851	0.033575	13.16	0.273804	0.122118	0.273771	0.223231	0.0875664
13.17	0.209245	0.171712	0.246807	0.209255	0.0375477	13.17	0.276724	0.13036	0.276716	0.227934	0.0845008
13.18	0.213959	0.175163	0.247575	0.212232	0.0362371	13.18	0.276169	0.13273	0.27617	0.228356	0.0828148
13.19	0.211763	0.16946	0.257634	0.212952	0.0440993	13.19	0.283402	0.130733	0.283389	0.232508	0.0881399
13.2	0.218656	0.18017	0.254803	0.217876	0.0373228	13.2	0.280231	0.126507	0.280238	0.228992	0.0887544
13.21	0.21778	0.169356	0.256522	0.214553	0.0436726	13.21	0.278042	0.126258	0.27804	0.227446	0.0876319
13.22	0.21184	0.178321	0.253101	0.214421	0.0374568	13.22	0.276385	0.139739	0.276387	0.230837	0.0788929
13.23	0.211444	0.170112	0.257971	0.213175	0.0439551	13.23	0.277093	0.127884	0.277088	0.227355	0.0861444
13.24	0.212243	0.176079	0.253248	0.213856	0.0386099	13.24	0.274413	0.122166	0.274418	0.223666	0.0879012
13.25	0.20734	0.167374	0.253839	0.209518	0.0432738	13.25	0.271853	0.120292	0.271844	0.22133	0.0875013
13.26	0.208168	0.170039	0.258583	0.212264	0.044414	13.26	0.276034	0.118593	0.276039	0.223555	0.0909003
13.27	0.198223	0.174371	0.256635	0.209743	0.0423248	13.27	0.27068	0.122842	0.270689	0.221404	0.0853569
13.28	0.20171	0.180946	0.252816	0.211824	0.0369873	13.28	0.270903	0.123324	0.270894	0.221707	0.0852024
13.29	0.204484	0.173982	0.255891	0.211452	0.0413964	13.29	0.268657	0.123959	0.268655	0.220424	0.083541
13.3	0.204124	0.180967	0.256629	0.213907	0.0387681	13.3	0.268678	0.126141	0.268684	0.221168	0.0822951
13.31	0.205372	0.178555	0.267105	0.217011	0.045408	13.31	0.260506	0.127578	0.260503	0.216196	0.0767454
13.32	0.211215	0.174373	0.269898	0.218496	0.048177	13.32	0.252928	0.132362	0.252932	0.212741	0.06961
13.33	0.210733	0.175064	0.253935	0.213244	0.0394953	13.33	0.25783	0.133547	0.257848	0.216408	0.0717597
13.34	0.206547	0.18013	0.261244	0.215974	0.0413708	13.34	0.263457	0.135897	0.263468	0.220941	0.0736502
13.35	0.201199	0.181122	0.255748	0.212689	0.0386172	13.35	0.261983	0.131659	0.261975	0.218539	0.0752405
13.36	0.211026	0.170859	0.251045	0.210977	0.0400928	13.36	0.260513	0.125826	0.26052	0.21562	0.077764
13.37	0.207197	0.17308	0.249426	0.209901	0.0382448	13.37	0.258562	0.1264	0.258569	0.21451	0.0763059
13.38	0.217799	0.166076	0.259804	0.21456	0.0469482	13.38	0.257607	0.1175	0.257616	0.210908	0.0808935
13.39	0.219252	0.17385	0.25007	0.214391	0.0383417	13.39	0.263818	0.119019	0.263829	0.215556	0.0836029
13.4	0.214941	0.172543	0.254972	0.214152	0.0412202	13.4	0.263294	0.118487	0.263303	0.215028	0.083607
13.41	0.217858	0.17458	0.256344	0.216261	0.0409053	13.41	0.26056	0.114422	0.260551	0.211845	0.08437
13.42	0.212917	0.173175	0.253729	0.213273	0.0402782	13.42	0.266976	0.117857	0.266966	0.217267	0.0860911
13.43	0.208498	0.169662	0.259439	0.212533	0.0450242	13.43	0.268377	0.115985	0.26837	0.217577	0.087982
13.44	0.208858	0.172307	0.258041	0.213069	0.043022	13.44	0.270585	0.116399	0.270564	0.219183	0.0890132
13.45	0.209258	0.181858	0.262436	0.217851	0.0409705	13.45	0.265331	0.115986	0.265315	0.215544	0.08622
13.46	0.213322	0.176872	0.256739	0.215645	0.0399841	13.46	0.267072	0.111636	0.267073	0.21526	0.0897414
13.47	0.207945	0.174248	0.25385	0.212014	0.0399567	13.47	0.264813	0.116091	0.26481	0.215238	0.085864
13.48	0.206767	0.176934	0.255666	0.213123	0.039749	13.48	0.262272	0.119696	0.262219	0.214729	0.082301
13.49	0.208975	0.177706	0.260213	0.215631	0.0416545	13.49	0.266527	0.125773	0.26651	0.219603	0.0812595
13.5	0.204514	0.186749	0.260622	0.217295	0.0385595	13.5	0.268594	0.122468	0.268591	0.219884	0.0843649
13.51	0.213337	0.188461	0.258385	0.220061	0.0354435	13.51	0.264747	0.12204	0.264726	0.217171	0.0823859
13.52	0.214651	0.180285	0.252362	0.215766	0.0360511	13.52	0.269502	0.129833	0.2695	0.222945	0.0806374
13.53	0.222416	0.18779	0.256406	0.222204	0.0343085	13.53	0.266057	0.118921	0.266025	0.217001	0.0849396
13.54	0.219332	0.182483	0.240837	0.214217	0.0295114	13.54	0.263643	0.116676	0.263637	0.214652	0.0848498
13.55	0.219807	0.180439	0.241648	0.213965	0.0310196	13.55	0.262495	0.1179	0.262495	0.214296	0.0834817
13.56	0.216745	0.186402	0.246628	0.216592	0.0301133	13.56	0.260128	0.125172	0.260118	0.215139	0.0779136
13.57	0.220939	0.180862	0.248914	0.216905	0.0342048	13.57	0.252092	0.124497	0.252087	0.209559	0.0736658
13.58	0.215695	0.17838	0.257856	0.21731	0.039763	13.58	0.259584	0.123872	0.259572	0.214343	0.0783499
13.59	0.224032	0.1812	0.252668	0.2193	0.0359679	13.59	0.252726	0.126613	0.252705	0.210681	0.0728055
13.6	0.228737	0.178581	0.257804	0.221707	0.0400762	13.6	0.25126	0.120521	0.251287	0.207689	0.0754903
13.61	0.224138	0.183112	0.260037	0.222429	0.0384909	13.61	0.248614	0.116465	0.248609	0.204563	0.0762946
13.62	0.231743	0.180105	0.25954	0.223796	0.0403095	13.62	0.250409	0.127016	0.250387	0.209271	0.0712346
13.63	0.224654	0.186022	0.261719	0.224132	0.0378514	13.63	0.250336	0.120054	0.250282	0.206891	0.0752029
13.64	0.233915	0.176113	0.26193	0.223986	0.0437615	13.64	0.253814	0.125322	0.25383	0.210989	0.0741899
13.65	0.231224	0.182792	0.257852	0.223956	0.0380543	13.65	0.257873	0.112841	0.257871	0.209528	0.0837336
13.66	0.225716	0.177151	0.258636	0.220501	0.0409924	13.66	0.263582	0.115142	0.263558	0.214094	0.085695
13.67	0.235397	0.170689	0.256332	0.220806	0.0446471	13.67	0.260501	0.116749	0.260522	0.212591	0.0830011
13.68	0.226297	0.172132	0.262109	0.220179	0.0452991	13.68	0.263806	0.118683	0.26378	0.215423	0.0837794
13.69	0.225397	0.167273	0.265317	0.219329	0.0493025	13.69	0.261621	0.120184	0.261616	0.214474	0.0816571
13.7	0.216366	0.166769	0.25968	0.214272	0.0464912	13.7	0.262057	0.118967	0.26203	0.214351	0.0826053
13.71	0.212535	0.173901	0.250312	0.21225	0.0382063	13.71	0.263586	0.123257	0.263563	0.216802	0.0810123
13.72	0.213312	0.180008	0.253755	0.215692	0.0369311	13.72	0.257194	0.118514	0.257219	0.210976	0.0800741
13.73	0.221641	0.17953	0.245495	0.215555	0.033401	13.73	0.261468	0.12427	0.261474	0.215737	0.079213
13.74	0.21923	0.172826	0.246044	0.2127	0.0370432	13.74	0.266119	0.127426	0.266112	0.219885	0.0800724
13.75	0.220113	0.175258	0.244835	0.213402	0.0352704	13.75	0.262027	0.122251	0.262028	0.215435	0.0807002
13.76	0.217639	0.178332	0.252221	0.216064	0.0369699	13.76	0.267478	0.126249	0.267442	0.22039	0.0815282
13.77	0.222213	0.176641	0.252811	0.217222	0.0383297	13.77	0.266239	0.125023	0.266238	0.219167	0.0815309
13.78	0.225168	0.174434	0.249194	0.216265	0.0381669	13.78	0.268564	0.119579	0.268574	0.218906	0.0860197
13.79	0.225194	0.171138	0.244609	0.213647	0.0380719	13.79	0.26835	0.117502	0.268322	0.218058	0.087084
13.8	0.221458	0.17849	0.246817	0.215589	0.0345399	13.8	0.26309	0.118193	0.263094	0.214792	0.0836577
13.81	0.229126	0.170951	0.242598	0.214225	0.0380769	13.81	0.271052	0.125278	0.271048	0.222459	0.0841615
13.82	0.234186	0.1731	0.247635	0.218307	0.0397234	13.82	0.272856	0.125603	0.272852	0.22377	0.0850154
13.83	0.233199	0.165696	0.2561	0.218332	0.0470001	13.83	0.273377	0.12297	0.273379	0.223242	0.086838
13.84	0.224655	0.170103	0.250153	0.21497	0.040894	13.84	0.27107	0.115713	0.271065	0.219283	0.089694
13.85	0.229202	0.164445	0.239513	0.211053	0.0406919	13.85	0.271109	0.119049	0.271132	0.22043	0.0877989
13.86	0.236843	0.168268	0.246052	0.217054	0.0425006	13.86	0.273488	0.125275	0.27345	0.224071	0.0855595
13.87	0.229335	0.172562	0.253188	0.218362	0.0414181	13.87	0.274881	0.117584	0.274847	0.222437	0.090806
13.88	0.220128	0.167694	0.248637	0.212153	0.0410566	13.88	0.27845	0.120463	0.278407	0.225773	0.0912015
13.89	0.226844	0.177971	0.241894	0.21557	0.0334198	13.89	0.277348	0.119448	0.277317	0.224704	0.0911545
13.9	0.223997	0.191064	0.251094	0.222052	0.0300626	13.9	0.275131	0.121509	0.275104	0.223915	0.0886863
13.91	0.230032	0.192416	0.253263	0.225237	0.0307056	13.91	0.27887	0.118948	0.278801	0.22554	0.0923108
13.92	0.228641	0.196361	0.256084	0.227029	0.0298943	13.92	0.274276	0.117755	0.274269	0.2221	0.0903656
13.93	0.22936	0.19352	0.253085	0.225322	0.0299868	13.93	0.277368	0.132814	0.277353	0.229179	0.0834539
13.94	0.229178	0.18637	0.248606	0.221385	0.0318417	13.94	0.270794	0.126286	0.270794	0.222625	0.0834317
13.95	0.222887	0.181132	0.247848	0.217289	0.0337083	13.95	0.282809	0.127193	0.282707	0.230903	0.0898155
13.96	0.215768	0.179245	0.254625	0.216546	0.0376965	13.96	0.276665	0.128238	0.276667	0.22719	0.0856949
13.97	0.223413	0.182848	0.254608	0.22029	0.0359818	13.97	0.27126	0.125787	0.271249	0.222766	0.083986
13.98	0.220937	0.177022	0.254298	0.217419	0.0387582	13.98	0.277817	0.132833	0.277867	0.229506	0.0837212
13.99	0.223148	0.179499	0.255029	0.219225	0.0379177	13.99	0.272945	0.138052	0.272914	0.22797	0.0778716
14	0.216379	0.181953	0.261141	0.219824	0.0397061	14	0.273058	0.13624	0.273085	0.227461	0.0790001
14.01	0.222111	0.18371	0.259428	0.22175	0.0378603	14.01	0.27136	0.13859	0.271361	0.227104	0.0766553
14.02	0.22065	0.180672	0.263758	0.221693	0.0415529	14.02	0.272577	0.138103	0.27257	0.22775	0.0776369
14.03	0.227135	0.179005	0.26232	0.22282	0.0418245	14.03	0.268655	0.136786	0.26863	0.22469	0.0761273
14.04	0.223728	0.183793	0.252779	0.2201	0.0346357	14.04	0.268222	0.131174	0.268195	0.222531	0.0791171
14.05	0.223702	0.18656	0.253749	0.221337	0.0336569	14.05	0.264964	0.12983	0.264969	0.219921	0.0780209
14.06	0.221552	0.184502	0.254788	0.220281	0.0351601	14.06	0.272483	0.130341	0.272479	0.225101	0.082065
14.07	0.221561	0.181637	0.262962	0.222053	0.0406649	14.07	0.272168	0.127202	0.272202	0.223857	0.0837059
14.08	0.221529	0.176213	0.263074	0.220272	0.0434443	14.08	0.267168	0.121967	0.267163	0.218766	0.0838299
14.09	0.213753	0.178059	0.249186	0.213666	0.0355635	14.09	0.258227	0.133349	0.258216	0.216597	0.0720951
14.1	0.219171	0.170001	0.258813	0.215995	0.0444913	14.1	0.268485	0.126693	0.268463	0.221214	0.0818572
14.11	0.221991	0.180191	0.256724	0.219635	0.0383205	14.11	0.270054	0.130251	0.270003	0.223436	0.0807006
14.12	0.21699	0.172635	0.261367	0.216997	0.044366	14.12	0.275443	0.123522	0.275451	0.224805	0.087714
14.13	0.222249	0.172488	0.260205	0.218314	0.0439904	14.13	0.261968	0.127509	0.261985	0.217154	0.0776351
14.14	0.223259	0.173318	0.258752	0.218443	0.04292	14.14	0.26947	0.118861	0.269465	0.219265	0.0869527
14.15	0.226696	0.185873	0.260983	0.224518	0.0376024	14.15	0.270145	0.117582	0.270158	0.219295	0.088086
14.16	0.224754	0.187227	0.259261	0.223747	0.0360273	14.16	0.267813	0.122357	0.267784	0.219318	0.0839703
14.17	0.224329	0.182152	0.2522	0.21956	0.0352666	14.17	0.27248	0.124632	0.272484	0.223199	0.0853611
14.18	0.217599	0.174669	0.260168	0.217479	0.04275	14.18	0.264788	0.120845	0.264783	0.216805	0.0831038
14.19	0.220326	0.172531	0.257126	0.216661	0.0424164	14.19	0.268351	0.128524	0.268389	0.221755	0.0807404
14.2	0.218765	0.17328	0.25797	0.216672	0.0423839	14.2	0.264754	0.129192	0.264754	0.219567	0.0782666
14.21	0.216843	0.177759	0.245417	0.21334	0.0339645	14.21	0.266854	0.136549	0.266825	0.223409	0.0752229
14.22	0.220401	0.17597	0.25305	0.216474	0.0386896	14.22	0.260543	0.130958	0.260538	0.217346	0.0748146
14.23	0.218916	0.180523	0.252506	0.217315	0.0360182	14.23	0.264033	0.126363	0.264028	0.218141	0.0794823
14.24	0.214086	0.176495	0.256483	0.215688	0.0400177	14.24	0.268127	0.126381	0.268124	0.220877	0.0818364
14.25	0.217319	0.183399	0.258856	0.219858	0.0377925	14.25	0.277322	0.121158	0.277226	0.225235	0.0901337
14.26	0.219725	0.186789	0.256858	0.221124	0.0350552	14.26	0.275671	0.121805	0.275649	0.224375	0.0888284
14.27	0.222541	0.182594	0.260819	0.221985	0.0391152	14.27	0.27133	0.122681	0.271325	0.221779	0.0858212
14.28	0.218479	0.187702	0.255545	0.220575	0.03397	14.28	0.268737	0.126119	0.268739	0.221198	0.0823407
14.29	0.220659	0.186965	0.254196	0.220607	0.0336156	14.29	0.266963	0.132003	0.266973	0.22198	0.0779221
14.3	0.220853	0.177592	0.25828	0.218908	0.040379	14.3	0.268461	0.142381	0.268447	0.226429	0.072788
14.31	0.220221	0.177628	0.258477	0.218776	0.0404439	14.31	0.269783	0.135326	0.269795	0.224968	0.0776322
14.32	0.20722	0.174757	0.254719	0.212232	0.0402158	14.32	0.269269	0.134554	0.26927	0.224364	0.0777778
14.33	0.211848	0.176006	0.253292	0.213715	0.0386768	14.33	0.265424	0.135251	0.265413	0.22203	0.075152
14.34	0.212552	0.176932	0.248856	0.21278	0.0359622	14.34	0.263359	0.140974	0.263354	0.222563	0.0706576
14.35	0.211322	0.177956	0.250363	0.213213	0.0362405	14.35	0.271131	0.136292	0.27113	0.226185	0.0778491
14.36	0.210177	0.18062	0.247826	0.212874	0.0336842	14.36	0.270535	0.135491	0.270534	0.22552	0.0779678
14.37	0.210178	0.174255	0.248007	0.210813	0.0368798	14.37	0.270796	0.129719	0.270793	0.223769	0.0814498
14.38	0.216924	0.166183	0.246377	0.209828	0.0405652	14.38	0.273257	0.119707	0.273259	0.222074	0.0886528
14.39	0.216199	0.169683	0.253327	0.21307	0.0419095	14.39	0.271638	0.121883	0.271634	0.221718	0.0864599
14.4	0.22494	0.172944	0.255725	0.21787	0.0418411	14.4	0.261311	0.134357	0.261321	0.218996	0.0733
14.41	0.221946	0.169946	0.253802	0.215231	0.0423295	14.41	0.263461	0.13504	0.263399	0.220633	0.0741262
14.42	0.221193	0.17377	0.252868	0.215944	0.0398095	14.42	0.259461	0.125872	0.259443	0.214925	0.0771221
14.43	0.218782	0.175727	0.258746	0.217752	0.041519	14.43	0.265423	0.139307	0.265398	0.223376	0.0728061
14.44	0.223745	0.174751	0.258275	0.218924	0.0419703	14.44	0.26848	0.132684	0.268457	0.223207	0.0783952
14.45	0.229738	0.172898	0.26307	0.221902	0.045594	14.45	0.268445	0.135484	0.268404	0.224111	0.0767529
14.46	0.228828	0.169061	0.259042	0.218977	0.0457922	14.46	0.269914	0.133151	0.269892	0.224319	0.0789539
14.47	0.22868	0.178793	0.250605	0.219359	0.036802	14.47	0.274525	0.128297	0.274525	0.225782	0.0844249
14.48	0.217571	0.173518	0.25876	0.216616	0.0426293	14.48	0.275838	0.127863	0.275832	0.226511	0.0854312
14.49	0.224405	0.169237	0.25537	0.216337	0.0436296	14.49	0.286639	0.126424	0.286629	0.233231	0.0924973
14.5	0.22843	0.167044	0.253167	0.216214	0.0443422	14.5	0.281773	0.121919	0.281793	0.228495	0.0922977
14.51	0.225318	0.164583	0.24933	0.213077	0.0436795	14.51	0.280759	0.12831	0.280778	0.229949	0.0880222
14.52	0.222925	0.165122	0.254121	0.214056	0.0451575	14.52	0.284249	0.126426	0.284222	0.231633	0.0911114
14.53	0.234595	0.1646	0.263353	0.220849	0.0507913	14.53	0.285178	0.127067	0.285211	0.232486	0.0912949
14.54	0.229511	0.170257	0.257584	0.219118	0.0445818	14.54	0.284956	0.130026	0.284998	0.233327	0.0894611
14.55	0.233969	0.174199	0.250329	0.219499	0.0400747	14.55	0.286219	0.127672	0.286219	0.23337	0.0915373
14.56	0.232495	0.173176	0.256773	0.220815	0.0430051	14.56	0.280944	0.131716	0.280911	0.23119	0.0861472
14.57	0.232224	0.169407	0.258717	0.220116	0.0458699	14.57	0.277527	0.129451	0.277516	0.228165	0.0854884
14.58	0.218809	0.170264	0.255521	0.214865	0.042765	14.58	0.286074	0.129036	0.286095	0.233735	0.090672
14.59	0.226023	0.163887	0.254833	0.214914	0.0464794	14.59	0.28017	0.132474	0.280076	0.230907	0.085245
14.6	0.223935	0.160123	0.26	0.214686	0.0505767	14.6	0.278888	0.130125	0.278783	0.229265	0.085858
14.61	0.224443	0.165387	0.253136	0.214322	0.0447413	14.61	0.280589	0.132814	0.280583	0.231328	0.0853161
14.62	0.229464	0.166682	0.257229	0.217792	0.0463886	14.62	0.273784	0.13279	0.273787	0.226787	0.0814035
14.63	0.23351	0.172333	0.250156	0.218667	0.0409802	14.63	0.276614	0.126381	0.276594	0.22653	0.0867311
14.64	0.232239	0.176242	0.251574	0.220018	0.0391248	14.64	0.270953	0.1304	0.270951	0.224101	0.0811476
14.65	0.226792	0.17718	0.25159	0.21852	0.0378885	14.65	0.266314	0.124534	0.266353	0.219067	0.081868
14.66	0.221864	0.178154	0.255797	0.218605	0.0389241	14.66	0.2631	0.123909	0.263085	0.216698	0.0803574
14.67	0.222434	0.175492	0.258669	0.218865	0.041703	14.67	0.263624	0.124779	0.263614	0.217339	0.0801596
14.68	0.228782	0.172269	0.265543	0.222198	0.0469843	14.68	0.268021	0.132575	0.268031	0.222875	0.0782027
14.69	0.222427	0.173497	0.256064	0.21733	0.0415189	14.69	0.254295	0.135471	0.254298	0.214688	0.068604
14.7	0.223633	0.180897	0.264117	0.222882	0.0416152	14.7	0.268087	0.135878	0.268082	0.224016	0.0763297
14.71	0.226937	0.184005	0.258796	0.223246	0.0375319	14.71	0.263275	0.126855	0.263262	0.217797	0.0787584
14.72	0.224926	0.179821	0.256375	0.220374	0.0384795	14.72	0.258566	0.124115	0.258561	0.213747	0.077624
14.73	0.227273	0.183484	0.260866	0.223874	0.0388028	14.73	0.260282	0.129169	0.260302	0.216585	0.0757038
14.74	0.228995	0.18257	0.265172	0.225579	0.0414068	14.74	0.268548	0.122246	0.268555	0.219783	0.0844694
14.75	0.228009	0.176881	0.261817	0.222236	0.0427616	14.75	0.257845	0.121921	0.25785	0.212539	0.0784773
14.76	0.227988	0.174084	0.258639	0.220237	0.0428072	14.76	0.25991	0.120302	0.25991	0.213374	0.0806022
14.77	0.242117	0.177467	0.251457	0.22368	0.0402932	14.77	0.255369	0.118651	0.255373	0.209797	0.0789354
14.78	0.236122	0.171552	0.256927	0.221534	0.0445177	14.78	0.252821	0.129526	0.252825	0.211724	0.0711856
14.79	0.242847	0.172295	0.257405	0.224183	0.0455215	14.79	0.255825	0.129228	0.255814	0.213622	0.0730877
14.8	0.243944	0.171784	0.257375	0.224368	0.0460311	14.8	0.252829	0.124104	0.25285	0.209928	0.0743251
14.81	0.234974	0.175048	0.253255	0.221092	0.04091	14.81	0.251093	0.1274	0.251007	0.209834	0.0713897
14.82	0.238241	0.175112	0.255538	0.222964	0.0423338	14.82	0.252639	0.123565	0.252662	0.209622	0.0745275
14.83	0.241841	0.165656	0.250432	0.21931	0.046664	14.83	0.2635	0.128389	0.263476	0.218455	0.0779993
14.84	0.242111	0.168959	0.25475	0.22194	0.0463162	14.84	0.253905	0.1274	0.253881	0.211729	0.0730309
14.85	0.240124	0.17346	0.253025	0.222203	0.0427027	14.85	0.255337	0.119381	0.255316	0.210011	0.0784885
14.86	0.241577	0.176169	0.251421	0.223055	0.0409023	14.86	0.257084	0.118102	0.257094	0.21076	0.0802439
14.87	0.24278	0.177281	0.255059	0.22504	0.0418135	14.87	0.263244	0.120741	0.26318	0.215722	0.0822555
14.88	0.235285	0.17086	0.247019	0.217721	0.0410047	14.88	0.264761	0.132472	0.264774	0.220669	0.0763807
14.89	0.237702	0.174885	0.248836	0.220474	0.0398721	14.89	0.259775	0.121298	0.259787	0.21362	0.0799535
14.9	0.242817	0.171739	0.240206	0.218254	0.0403045	14.9	0.257033	0.115582	0.257015	0.209877	0.0816616
14.91	0.245872	0.176114	0.244043	0.22201	0.0397577	14.91	0.259761	0.123229	0.259776	0.214255	0.0788314
14.92	0.239145	0.179439	0.241783	0.220122	0.0352573	14.92	0.251824	0.121047	0.251809	0.208227	0.0754998
14.93	0.231945	0.17938	0.246183	0.219169	0.0351862	14.93	0.250857	0.119528	0.250848	0.207078	0.0758203
14.94	0.236922	0.173503	0.247726	0.219384	0.0400992	14.94	0.261055	0.120525	0.261073	0.214218	0.0811401
14.95	0.235998	0.16776	0.238986	0.214248	0.0402875	14.95	0.268439	0.126423	0.268437	0.221099	0.0819922
14.96	0.234735	0.168447	0.239145	0.214109	0.0396055	14.96	0.26621	0.120687	0.266239	0.217712	0.0840259
14.97	0.23341	0.177485	0.243251	0.218048	0.0354722	14.97	0.268083	0.116973	0.268108	0.217721	0.0872508
14.98	0.230168	0.176467	0.244658	0.217097	0.0359253	14.98	0.273473	0.11727	0.27347	0.221404	0.090183
14.99	0.229172	0.169211	0.251327	0.21657	0.042484	14.99	0.269972	0.121096	0.269964	0.220344	0.0859514
15	0.23302	0.170876	0.249931	0.217942	0.0416285	15	0.267822	0.121784	0.267839	0.219148	0.0843201
15.01	0.235579	0.167632	0.257005	0.220072	0.0466606	15.01	0.255301	0.115892	0.255308	0.208834	0.0804895
15.02	0.240764	0.17735	0.259165	0.225759	0.0429218	15.02	0.254443	0.121077	0.254462	0.209994	0.0770046
15.03	0.232283	0.17692	0.254575	0.221259	0.039984	15.03	0.254508	0.126229	0.254514	0.21175	0.0740638
15.04	0.235222	0.169208	0.251296	0.218575	0.0435025	15.04	0.257024	0.11868	0.257028	0.210911	0.0798745
15.05	0.234426	0.164521	0.252439	0.217129	0.0464411	15.05	0.257352	0.117701	0.257365	0.210806	0.0806312
15.06	0.237769	0.160815	0.251738	0.216774	0.0489627	15.06	0.250346	0.121888	0.250358	0.20753	0.0741689
15.07	0.240732	0.172293	0.251773	0.2216	0.0430561	15.07	0.255401	0.114494	0.255406	0.208433	0.0813542
15.08	0.238879	0.166465	0.260062	0.221802	0.0490802	15.08	0.262123	0.122394	0.262091	0.215536	0.0806632
15.09	0.239864	0.165252	0.257698	0.220938	0.0490426	15.09	0.259987	0.12223	0.259996	0.214071	0.0795363
15.1	0.231419	0.163953	0.262507	0.219293	0.0503832	15.1	0.264258	0.11598	0.264271	0.214836	0.0856121
15.11	0.232461	0.164902	0.265391	0.220918	0.0512294	15.11	0.259315	0.117877	0.259331	0.212175	0.0816638
15.12	0.232841	0.172155	0.271641	0.225546	0.0501429	15.12	0.26217	0.126628	0.262061	0.216953	0.0782237
15.13	0.234379	0.164371	0.267677	0.222142	0.0527288	15.13	0.257517	0.11871	0.257531	0.211253	0.0801445
15.14	0.226915	0.166625	0.264775	0.219438	0.0495002	15.14	0.252553	0.125664	0.252565	0.210261	0.0732632
15.15	0.23368	0.166711	0.260895	0.220429	0.0484702	15.15	0.264071	0.124225	0.264052	0.217449	0.0807344
15.16	0.239424	0.164856	0.260703	0.221661	0.050332	15.16	0.264533	0.120055	0.264529	0.216372	0.0834133
15.17	0.235243	0.167682	0.253913	0.218946	0.0453668	15.17	0.270063	0.119831	0.270062	0.219985	0.0867357
15.18	0.237677	0.173362	0.255588	0.222209	0.0432406	15.18	0.269601	0.118127	0.269599	0.219109	0.0874527
15.19	0.233901	0.164486	0.255655	0.218014	0.0476157	15.19	0.266275	0.116875	0.266249	0.216467	0.0862489
15.2	0.239025	0.165155	0.263145	0.222442	0.0510566	15.2	0.260697	0.116325	0.260615	0.212545	0.0833292
15.21	0.237322	0.167386	0.251485	0.218731	0.0450262	15.21	0.264204	0.120376	0.264216	0.216265	0.0830429
15.22	0.242824	0.168405	0.254404	0.221878	0.0466694	15.22	0.255102	0.117021	0.255085	0.209069	0.0797159
15.23	0.248062	0.165843	0.257844	0.223916	0.0505305	15.23	0.261268	0.110926	0.261244	0.211146	0.0867926
15.24	0.242398	0.167813	0.257638	0.222616	0.0480692	15.24	0.262952	0.112277	0.262986	0.212738	0.0870026
15.25	0.241432	0.160083	0.259915	0.220477	0.0531126	15.25	0.259696	0.116584	0.259702	0.211994	0.0826277
15.26	0.2421	0.162235	0.26517	0.223168	0.0540157	15.26	0.2609	0.109967	0.260843	0.21057	0.0871243
15.27	0.242396	0.158887	0.264496	0.221927	0.0557004	15.27	0.263878	0.112136	0.263876	0.213297	0.0876078
15.28	0.247263	0.153772	0.261879	0.220971	0.0586536	15.28	0.272879	0.117308	0.27288	0.221022	0.0898192
15.29	0.243264	0.15226	0.257155	0.21756	0.0569762	15.29	0.262628	0.125668	0.262633	0.216977	0.0790755
15.3	0.251135	0.15969	0.255601	0.222142	0.0541314	15.3	0.264624	0.126632	0.264637	0.218631	0.0796734
15.31	0.251862	0.161914	0.252866	0.222214	0.0522239	15.31	0.263262	0.125571	0.263305	0.217379	0.0795081
15.32	0.248737	0.159701	0.255756	0.221398	0.0535465	15.32	0.256125	0.121221	0.256108	0.211152	0.0778818
15.33	0.248824	0.170517	0.260044	0.226462	0.0487731	15.33	0.257662	0.117616	0.257692	0.21099	0.0808643
15.34	0.244904	0.16762	0.266222	0.226249	0.0518805	15.34	0.254695	0.111647	0.2547	0.207014	0.0825905
15.35	0.246529	0.160018	0.260422	0.222323	0.0544029	15.35	0.25682	0.120505	0.256804	0.211376	0.0786968
15.36	0.246181	0.155093	0.255703	0.218992	0.0555429	15.36	0.256003	0.126565	0.255963	0.212844	0.0747195
15.37	0.238871	0.16124	0.263507	0.221206	0.0533731	15.37	0.252807	0.125211	0.252783	0.210267	0.0736609
15.38	0.240656	0.164099	0.252931	0.219229	0.0481369	15.38	0.251563	0.12202	0.251573	0.208385	0.0747945
15.39	0.248974	0.156994	0.264432	0.223467	0.0580837	15.39	0.251132	0.115117	0.251105	0.205785	0.07852
15.4	0.242651	0.171283	0.25719	0.223708	0.0459799	15.4	0.253987	0.119218	0.254	0.209068	0.0778126
15.41	0.249088	0.164368	0.259455	0.224304	0.0521639	15.41	0.256762	0.119348	0.256762	0.210957	0.0793359
15.42	0.244675	0.165923	0.261346	0.223982	0.0509662	15.42	0.250382	0.110852	0.250404	0.203879	0.0805645
15.43	0.25316	0.162235	0.251357	0.222251	0.0519831	15.43	0.244227	0.112125	0.244205	0.200186	0.0762626
15.44	0.250611	0.162469	0.250006	0.221029	0.0507152	15.44	0.250135	0.114213	0.250066	0.204805	0.0784546
15.45	0.244561	0.163529	0.253281	0.220457	0.0494933	15.45	0.24791	0.114297	0.247883	0.203363	0.0771334
15.46	0.239755	0.168745	0.253594	0.220698	0.0455214	15.46	0.248776	0.11259	0.24875	0.203372	0.0786193
15.47	0.238388	0.169522	0.250919	0.21961	0.0438272	15.47	0.249734	0.116108	0.249732	0.205191	0.0771484
15.48	0.234219	0.171163	0.24993	0.218438	0.0416875	15.48	0.249618	0.113858	0.249591	0.204355	0.0783734
15.49	0.238284	0.164933	0.24165	0.214956	0.0433536	15.49	0.246561	0.115937	0.246594	0.203031	0.0754253
15.5	0.245911	0.164959	0.249068	0.219979	0.0476753	15.5	0.244605	0.118714	0.244627	0.202648	0.0726895
15.51	0.252281	0.170829	0.252969	0.22536	0.0472261	15.51	0.248176	0.120396	0.248212	0.205595	0.0737841
15.52	0.246871	0.175091	0.26165	0.227871	0.0463021	15.52	0.249312	0.12408	0.249321	0.207571	0.0723052
15.53	0.241272	0.166788	0.251083	0.219715	0.0460973	15.53	0.247325	0.125989	0.247306	0.206873	0.0700477
15.54	0.248948	0.171751	0.255286	0.225328	0.0465075	15.54	0.243708	0.123011	0.243712	0.203477	0.0696856
15.55	0.244785	0.173969	0.254848	0.224534	0.0440786	15.55	0.242706	0.118612	0.242748	0.201356	0.0716577
15.56	0.244853	0.169397	0.261779	0.225343	0.0491843	15.56	0.235801	0.115555	0.235817	0.195724	0.0694287
15.57	0.250108	0.170559	0.266517	0.229061	0.0513244	15.57	0.240827	0.123882	0.240842	0.20185	0.0675225
15.58	0.245298	0.165574	0.263703	0.224858	0.05216	15.58	0.24396	0.119918	0.243944	0.202607	0.0716109
15.59	0.248579	0.169209	0.265394	0.227727	0.0513708	15.59	0.237609	0.12015	0.237633	0.198464	0.0678219
15.6	0.25526	0.167431	0.271265	0.231319	0.0559037	15.6	0.237583	0.114426	0.237589	0.196533	0.0711061
15.61	0.249086	0.171725	0.264244	0.228351	0.0496222	15.61	0.241785	0.10959	0.2418	0.197725	0.0763274
15.62	0.243105	0.173405	0.262832	0.226447	0.046983	15.62	0.244491	0.114385	0.244483	0.20112	0.075114
15.63	0.245677	0.171582	0.256408	0.224556	0.0461891	15.63	0.24334	0.109599	0.243326	0.198755	0.0772111
15.64	0.239575	0.178683	0.252125	0.223461	0.0392832	15.64	0.238875	0.111691	0.238882	0.196483	0.0734319
15.65	0.241373	0.173374	0.256811	0.223852	0.0443921	15.65	0.250225	0.107608	0.250217	0.202683	0.0823378
15.66	0.24255	0.174162	0.26385	0.226854	0.0468589	15.66	0.251664	0.105603	0.251628	0.202965	0.0843178
15.67	0.23866	0.169304	0.262723	0.223562	0.0485048	15.67	0.2532	0.120552	0.253215	0.208989	0.0765887
15.68	0.232233	0.177035	0.256716	0.221995	0.0408153	15.68	0.252269	0.117863	0.252216	0.207449	0.0775839
15.69	0.23481	0.169136	0.262412	0.222119	0.0479151	15.69	0.255426	0.122582	0.255465	0.211158	0.0767086
15.7	0.25163	0.161787	0.26552	0.226312	0.0563107	15.7	0.244042	0.122054	0.244046	0.203381	0.0704311
15.71	0.243147	0.169952	0.266285	0.226461	0.0502872	15.71	0.246296	0.12119	0.246295	0.204594	0.0722296
15.72	0.246806	0.180944	0.271139	0.232963	0.0466636	15.72	0.246404	0.123788	0.246432	0.205542	0.0708003
15.73	0.249043	0.18778	0.275933	0.237586	0.0451795	15.73	0.245781	0.135018	0.245769	0.208856	0.0639459
15.74	0.248231	0.180813	0.276729	0.235258	0.0492567	15.74	0.250328	0.119191	0.250338	0.206619	0.0757147
15.75	0.2474	0.186801	0.279094	0.237765	0.0468948	15.75	0.240439	0.109559	0.240417	0.196805	0.0755576
15.76	0.243269	0.183916	0.274287	0.233824	0.0459197	15.76	0.233827	0.110862	0.233834	0.192841	0.070996
15.77	0.250823	0.170867	0.265622	0.229104	0.0509749	15.77	0.236262	0.117196	0.236254	0.196571	0.0687403
15.78	0.24678	0.178864	0.262793	0.229479	0.0445588	15.78	0.236811	0.121329	0.23673	0.19829	0.06665
15.79	0.245289	0.166803	0.264836	0.225643	0.0518852	15.79	0.23298	0.11933	0.232999	0.195103	0.0656215
15.8	0.24462	0.172389	0.265584	0.227531	0.0488911	15.8	0.234707	0.125314	0.234705	0.198242	0.0631576
15.81	0.244741	0.172618	0.263728	0.227029	0.0480681	15.81	0.237206	0.118209	0.237158	0.197524	0.0686893
15.82	0.240109	0.163949	0.275867	0.226641	0.0571617	15.82	0.23728	0.114801	0.237281	0.196454	0.0707132
15.83	0.248656	0.16833	0.273266	0.230084	0.0548778	15.83	0.23796	0.120922	0.237939	0.198941	0.0675659
15.84	0.24528	0.169887	0.279869	0.231679	0.0562383	15.84	0.239091	0.124355	0.239066	0.200837	0.0662358
15.85	0.250928	0.175662	0.279461	0.235351	0.0536242	15.85	0.235037	0.116942	0.23499	0.195656	0.068169
15.86	0.25648	0.171429	0.280931	0.23628	0.057478	15.86	0.227483	0.117034	0.227449	0.190655	0.063758
15.87	0.251251	0.171995	0.28242	0.235222	0.0569309	15.87	0.232961	0.107981	0.232955	0.191299	0.0721553
15.88	0.256399	0.167774	0.270794	0.231656	0.0557896	15.88	0.230994	0.121303	0.23102	0.194439	0.0633376
15.89	0.256641	0.17397	0.283599	0.23807	0.0571251	15.89	0.236176	0.123969	0.236177	0.198774	0.0647831
15.9	0.252692	0.176436	0.274276	0.234468	0.0514027	15.9	0.228118	0.115658	0.228044	0.190607	0.0649069
15.91	0.246624	0.177785	0.268707	0.231039	0.0474225	15.91	0.233976	0.120387	0.233989	0.196117	0.0655842
15.92	0.250356	0.179155	0.269076	0.232863	0.0474444	15.92	0.243909	0.124949	0.243917	0.204258	0.0686836
15.93	0.249631	0.176443	0.273064	0.233046	0.0504004	15.93	0.23991	0.122855	0.239852	0.200872	0.0675653
15.94	0.246948	0.176841	0.260652	0.228147	0.0449574	15.94	0.243886	0.120445	0.243927	0.202753	0.0712806
15.95	0.241411	0.172476	0.273374	0.229087	0.0515655	15.95	0.245453	0.115475	0.245445	0.202124	0.0750408
15.96	0.247068	0.170746	0.279088	0.232301	0.0556602	15.96	0.241979	0.11902	0.241957	0.200985	0.0709841
15.97	0.240694	0.178076	0.27378	0.23085	0.0486052	15.97	0.243767	0.124915	0.243771	0.204151	0.0686203
15.98	0.248704	0.181243	0.276143	0.235363	0.0488361	15.98	0.241466	0.129864	0.241421	0.20425	0.0644202
15.99	0.24556	0.185025	0.278053	0.236213	0.047213	15.99	0.248006	0.117389	0.247999	0.204465	0.0754097
16	0.255329	0.175614	0.275733	0.235559	0.0529065	16	0.25725	0.117645	0.257259	0.210718	0.0806035
16.01	0.243247	0.178412	0.284223	0.235294	0.0533524	16.01	0.25362	0.111769	0.253653	0.206347	0.0819074
16.02	0.246556	0.177904	0.278414	0.234291	0.0513654	16.02	0.244174	0.120851	0.244195	0.203073	0.0712068
16.03	0.24602	0.181578	0.262189	0.229929	0.0426462	16.03	0.245931	0.124272	0.245961	0.205388	0.0702485
16.04	0.245906	0.176416	0.262351	0.228224	0.0456146	16.04	0.244007	0.126621	0.244011	0.20488	0.067774
16.05	0.254002	0.184382	0.273214	0.237199	0.0467393	16.05	0.246799	0.134005	0.246808	0.209204	0.0651238
16.06	0.248471	0.173893	0.278706	0.23369	0.0539472	16.06	0.248866	0.131456	0.248822	0.209714	0.067774
16.07	0.250266	0.176111	0.271757	0.232711	0.0501813	16.07	0.246762	0.128895	0.24679	0.207482	0.0680584
16.08	0.24826	0.18104	0.271031	0.233444	0.0467891	16.08	0.242215	0.131807	0.242215	0.205412	0.0637439
16.09	0.249834	0.177941	0.27484	0.234205	0.0503049	16.09	0.245651	0.133947	0.245628	0.208409	0.0644854
16.1	0.25859	0.187496	0.285031	0.243705	0.0504423	16.1	0.241314	0.135599	0.241348	0.206087	0.0610446
16.11	0.250295	0.186077	0.282391	0.239588	0.0490417	16.11	0.247842	0.1311	0.247804	0.208916	0.06739
16.12	0.253433	0.182814	0.27931	0.238519	0.0499467	16.12	0.243577	0.128854	0.243571	0.205334	0.0662335
16.13	0.25358	0.186013	0.284931	0.241508	0.0505519	16.13	0.247619	0.119412	0.247625	0.204885	0.0740219
16.14	0.258144	0.183268	0.283334	0.241582	0.052048	16.14	0.251442	0.117236	0.251448	0.206709	0.0774851
16.15	0.25917	0.181052	0.288144	0.242789	0.0553934	16.15	0.243926	0.129068	0.243907	0.205633	0.066308
16.16	0.252392	0.184163	0.280094	0.238883	0.0493717	16.16	0.247865	0.13086	0.247873	0.208866	0.067555
16.17	0.262189	0.181674	0.272066	0.238643	0.0495829	16.17	0.245575	0.127193	0.245589	0.206119	0.0683516
16.18	0.265276	0.180419	0.279507	0.241734	0.0535751	16.18	0.256092	0.124165	0.256114	0.212124	0.0761743
16.19	0.260227	0.17964	0.272688	0.237518	0.0505098	16.19	0.249377	0.130618	0.249397	0.209797	0.0685712
16.2	0.267288	0.182261	0.270673	0.240074	0.0500961	16.2	0.252535	0.118787	0.252533	0.207952	0.0772192
16.21	0.265167	0.186686	0.270135	0.240663	0.0468112	16.21	0.249967	0.12389	0.249959	0.207939	0.0727883
16.22	0.263055	0.182283	0.273793	0.23971	0.0500227	16.22	0.247033	0.13348	0.247063	0.209192	0.0655688
16.23	0.261556	0.18526	0.273222	0.240013	0.0477747	16.23	0.258561	0.129202	0.258561	0.215441	0.0746851
16.24	0.261444	0.184797	0.273769	0.240003	0.0482056	16.24	0.260506	0.130066	0.260518	0.21703	0.0753129
16.25	0.260133	0.181527	0.275582	0.239081	0.0504378	16.25	0.259461	0.127449	0.25946	0.215457	0.0762171
16.26	0.262807	0.191241	0.279698	0.244582	0.0469604	16.26	0.266861	0.125483	0.26689	0.219745	0.0816325
16.27	0.265054	0.183236	0.274488	0.240926	0.0501831	16.27	0.263682	0.127984	0.263703	0.218456	0.0783516
16.28	0.267728	0.180395	0.268349	0.238824	0.0506018	16.28	0.259782	0.135259	0.259743	0.218261	0.0718824
16.29	0.268739	0.182669	0.268918	0.240108	0.0497446	16.29	0.259981	0.132364	0.259988	0.217444	0.0736813
16.3	0.264208	0.182572	0.26279	0.236523	0.0467286	16.3	0.257888	0.125933	0.257896	0.213906	0.0761866
16.31	0.264277	0.184452	0.265854	0.238195	0.0465487	16.31	0.25982	0.129246	0.259821	0.216295	0.0753872
16.32	0.255412	0.189073	0.265935	0.236807	0.0416724	16.32	0.261013	0.128674	0.261018	0.216902	0.0764076
16.33	0.264739	0.196228	0.26708	0.242682	0.0402478	16.33	0.27762	0.127243	0.277616	0.227493	0.0868194
16.34	0.260512	0.196084	0.263593	0.240063	0.0381179	16.34	0.276009	0.133045	0.276013	0.228356	0.0825415
16.35	0.259955	0.186903	0.266495	0.237785	0.0441857	16.35	0.275298	0.125685	0.275307	0.22543	0.0863817
16.36	0.259375	0.187713	0.265847	0.237645	0.0433636	16.36	0.273646	0.124971	0.273643	0.224087	0.0858363
16.37	0.25939	0.193861	0.262319	0.238524	0.0387065	16.37	0.288472	0.127939	0.288456	0.234956	0.092679
16.38	0.257246	0.193953	0.266199	0.239133	0.039382	16.38	0.281094	0.116279	0.281103	0.226159	0.0951583
16.39	0.25665	0.182213	0.264513	0.234459	0.0454168	16.39	0.276758	0.118677	0.276758	0.224064	0.0912685
16.4	0.256145	0.181948	0.265024	0.234372	0.0456172	16.4	0.280916	0.113304	0.280898	0.225039	0.096766
16.41	0.251404	0.182174	0.267927	0.233835	0.0454961	16.41	0.273824	0.11889	0.27381	0.222175	0.0894467
16.42	0.255151	0.19215	0.2651	0.237467	0.0395597	16.42	0.27834	0.117184	0.278337	0.224621	0.0930423
16.43	0.254051	0.1889	0.263451	0.235467	0.0406013	16.43	0.276451	0.12451	0.276469	0.22581	0.0877281
16.44	0.263583	0.179973	0.258234	0.23393	0.0468042	16.44	0.276863	0.122972	0.276855	0.225563	0.0888469
16.45	0.258903	0.185573	0.258943	0.234473	0.0423484	16.45	0.289283	0.124376	0.289283	0.234314	0.0952094
16.46	0.266384	0.184672	0.256482	0.235846	0.0445936	16.46	0.28123	0.127252	0.281228	0.229903	0.0888984
16.47	0.26897	0.192854	0.259194	0.240339	0.0414132	16.47	0.278542	0.119798	0.278546	0.225629	0.0916521
16.48	0.258968	0.193145	0.261946	0.23802	0.038891	16.48	0.283724	0.129132	0.283736	0.232197	0.0892571
16.49	0.256867	0.18278	0.256402	0.232016	0.0426406	16.49	0.288011	0.133664	0.288025	0.236567	0.0891163
16.5	0.255613	0.191816	0.257346	0.234925	0.0373433	16.5	0.289319	0.125118	0.289314	0.234584	0.0948002
16.51	0.270934	0.188226	0.266857	0.242006	0.046619	16.51	0.289564	0.124366	0.289568	0.234499	0.0953786
16.52	0.269033	0.182869	0.260703	0.237535	0.0475253	16.52	0.280789	0.122389	0.280786	0.227988	0.0914515
16.53	0.271854	0.192937	0.258319	0.241037	0.0422017	16.53	0.28637	0.122645	0.286404	0.231806	0.094537
16.54	0.270935	0.186414	0.262459	0.239936	0.046545	16.54	0.281205	0.129518	0.281203	0.230642	0.0875758
16.55	0.278775	0.195834	0.262852	0.24582	0.0440152	16.55	0.278715	0.127961	0.278734	0.22847	0.0870433
16.56	0.281249	0.192795	0.257906	0.243983	0.0458411	16.56	0.283197	0.136412	0.283193	0.234267	0.0847453
16.57	0.276163	0.192091	0.256274	0.241509	0.043938	16.57	0.276051	0.135825	0.276043	0.229306	0.080957
16.58	0.264674	0.194876	0.25988	0.23981	0.0389876	16.58	0.288394	0.132906	0.288398	0.236566	0.0897722
16.59	0.2674	0.18927	0.262358	0.239676	0.0437257	16.59	0.280864	0.131609	0.280866	0.231113	0.0861728
16.6	0.267184	0.189257	0.270963	0.242468	0.0461209	16.6	0.280528	0.121834	0.280535	0.227632	0.091624
16.61	0.264499	0.192887	0.26806	0.241815	0.0424105	16.61	0.277346	0.124527	0.277358	0.22641	0.0882335
16.62	0.252339	0.188657	0.27502	0.238672	0.0447743	16.62	0.285326	0.130455	0.285293	0.233691	0.0894054
16.63	0.259407	0.19096	0.271338	0.240568	0.0433743	16.63	0.287205	0.12796	0.287209	0.234125	0.0919413
16.64	0.245677	0.197302	0.269684	0.237554	0.0368683	16.64	0.2829	0.124833	0.282906	0.230213	0.0912618
16.65	0.251381	0.195549	0.267799	0.238243	0.0378741	16.65	0.283365	0.121473	0.283357	0.229399	0.0934659
16.66	0.258377	0.189067	0.26928	0.238908	0.0435063	16.66	0.283989	0.120038	0.283998	0.229342	0.09466
16.67	0.252244	0.179504	0.267271	0.233006	0.0469396	16.67	0.284467	0.121006	0.284446	0.229973	0.0943684
16.68	0.245385	0.181082	0.273825	0.233431	0.0475134	16.68	0.280257	0.125099	0.280255	0.228537	0.0895799
16.69	0.242518	0.177314	0.272968	0.230934	0.0488678	16.69	0.277845	0.125609	0.277836	0.227097	0.0878908
16.7	0.250703	0.186622	0.265623	0.234316	0.0419726	16.7	0.280636	0.131332	0.280615	0.230861	0.0861946
16.71	0.249346	0.183011	0.26406	0.232139	0.0431771	16.71	0.279575	0.126685	0.279575	0.228612	0.0882712
16.72	0.260139	0.188414	0.261563	0.236705	0.0418273	16.72	0.279554	0.129797	0.27955	0.229634	0.0864611
16.73	0.255128	0.187439	0.266584	0.236383	0.0427727	16.73	0.272232	0.12675	0.272215	0.223732	0.0839892
16.74	0.251793	0.196309	0.267088	0.238397	0.0372428	16.74	0.268541	0.120747	0.268513	0.219267	0.0853209
16.75	0.255848	0.19746	0.266075	0.239794	0.0370171	16.75	0.265508	0.121504	0.265499	0.217503	0.0831382
16.76	0.242915	0.187046	0.26237	0.230777	0.0391017	16.76	0.266323	0.120847	0.266346	0.217839	0.0839972
16.77	0.253892	0.188013	0.270128	0.237344	0.0434869	16.77	0.268356	0.119711	0.268329	0.218799	0.0858124
16.78	0.251084	0.179511	0.272993	0.234529	0.0488899	16.78	0.265448	0.125011	0.265439	0.218633	0.0810786
16.79	0.257242	0.190888	0.27199	0.24004	0.0432007	16.79	0.26734	0.125818	0.267331	0.220163	0.081705
16.8	0.262343	0.180866	0.27022	0.23781	0.0494717	16.8	0.260915	0.130868	0.260905	0.217563	0.0750798
16.81	0.26073	0.181908	0.268995	0.237211	0.0480714	16.81	0.256607	0.124399	0.256628	0.212545	0.0763363
16.82	0.251698	0.184087	0.262464	0.23275	0.0424857	16.82	0.257341	0.133134	0.257329	0.215935	0.0717074
16.83	0.259721	0.186728	0.267624	0.238024	0.0445992	16.83	0.259732	0.120234	0.259741	0.213236	0.0805417
16.84	0.261759	0.184453	0.276634	0.240949	0.0494884	16.84	0.26047	0.128745	0.260481	0.216565	0.0760546
16.85	0.245522	0.191828	0.276264	0.237871	0.0427351	16.85	0.272461	0.129262	0.272431	0.224718	0.0826673
16.86	0.25369	0.182558	0.27477	0.237006	0.048317	16.86	0.270149	0.128903	0.27014	0.223064	0.0815457
16.87	0.255858	0.181772	0.280492	0.239374	0.0513829	16.87	0.275581	0.12217	0.275547	0.224433	0.0885625
16.88	0.251451	0.191723	0.276915	0.24003	0.0437295	16.88	0.275365	0.130661	0.275346	0.227124	0.0835393
16.89	0.25724	0.181948	0.276593	0.238594	0.0500018	16.89	0.268257	0.128484	0.268254	0.221665	0.0806971
16.9	0.249505	0.188253	0.274675	0.237478	0.0444488	16.9	0.265152	0.137085	0.265157	0.222465	0.0739409
16.91	0.244648	0.191958	0.28051	0.239039	0.0445421	16.91	0.265058	0.121533	0.265083	0.217224	0.0828714
16.92	0.24101	0.190889	0.271816	0.234572	0.040846	16.92	0.262264	0.126907	0.262264	0.217145	0.0781489
16.93	0.243342	0.185241	0.276172	0.234918	0.0460468	16.93	0.257034	0.131641	0.257024	0.215233	0.0723929
16.94	0.243391	0.186817	0.286352	0.238853	0.0499223	16.94	0.262711	0.129182	0.262734	0.218209	0.0770998
16.95	0.240647	0.185233	0.274258	0.233379	0.0449551	16.95	0.26339	0.133923	0.26341	0.220241	0.0747536
16.96	0.246336	0.191713	0.275127	0.237725	0.0423687	16.96	0.264641	0.129304	0.264653	0.219533	0.0781402
16.97	0.241048	0.194242	0.270042	0.235111	0.0382471	16.97	0.26328	0.127953	0.26327	0.218168	0.078128
16.98	0.23544	0.195092	0.278799	0.236444	0.0418626	16.98	0.269371	0.131505	0.269327	0.223401	0.0795839
16.99	0.235076	0.194929	0.285718	0.238574	0.0454956	16.99	0.275321	0.128815	0.275321	0.226486	0.0845852
17	0.240226	0.192646	0.278772	0.237215	0.0431419	17	0.274673	0.127985	0.274663	0.225774	0.0846874
17.01	0.247719	0.192265	0.278843	0.239609	0.0438549	17.01	0.276121	0.139967	0.276104	0.230731	0.0786038
17.02	0.249487	0.18993	0.26789	0.235769	0.0407502	17.02	0.276443	0.134972	0.276436	0.229284	0.0816764
17.03	0.248356	0.185066	0.271578	0.235	0.0447755	17.03	0.280786	0.136289	0.280773	0.232616	0.0834221
17.04	0.244394	0.192696	0.276252	0.237781	0.0421687	17.04	0.275241	0.139528	0.275244	0.230004	0.0783546
17.05	0.255604	0.18774	0.278662	0.240669	0.0472654	17.05	0.279122	0.14355	0.279128	0.233934	0.0782742
17.06	0.259192	0.189162	0.268344	0.238899	0.0433163	17.06	0.276776	0.148842	0.27679	0.234136	0.0738668
17.07	0.242538	0.184767	0.268619	0.231974	0.0429123	17.07	0.275949	0.139233	0.275964	0.230382	0.0789376
17.08	0.245877	0.186925	0.260181	0.230995	0.0388293	17.08	0.270236	0.143371	0.27029	0.227965	0.0732609
17.09	0.240077	0.185585	0.259217	0.228293	0.0382044	17.09	0.278675	0.146143	0.278651	0.23449	0.0765107
17.1	0.24458	0.189936	0.261729	0.232082	0.0374928	17.1	0.27455	0.143572	0.274533	0.230885	0.0756151
17.11	0.243937	0.190744	0.26867	0.23445	0.0398197	17.11	0.273555	0.149222	0.273555	0.232111	0.0717836
17.12	0.250563	0.187287	0.254241	0.230697	0.0376392	17.12	0.271737	0.150714	0.271723	0.231391	0.0698688
17.13	0.249059	0.193612	0.267381	0.236684	0.0384101	17.13	0.27288	0.149311	0.272861	0.231684	0.071337
17.14	0.245036	0.188314	0.266563	0.233304	0.040422	17.14	0.270365	0.146806	0.270357	0.229176	0.0713346
17.15	0.242506	0.195645	0.271592	0.236581	0.0383183	17.15	0.273732	0.14035	0.273691	0.229258	0.0769963
17.16	0.24812	0.192463	0.260667	0.23375	0.0363016	17.16	0.276413	0.140834	0.276409	0.231219	0.0782752
17.17	0.239438	0.189714	0.257215	0.228789	0.0349876	17.17	0.274157	0.14127	0.274155	0.229861	0.0767215
17.18	0.244992	0.185186	0.25996	0.230046	0.039564	17.18	0.260963	0.131825	0.260963	0.217917	0.0745579
17.19	0.244898	0.188777	0.263833	0.232503	0.0390332	17.19	0.268827	0.134707	0.268808	0.224114	0.0774289
17.2	0.250794	0.18309	0.261763	0.231882	0.0426095	17.2	0.266627	0.139478	0.26663	0.224245	0.0734105
17.21	0.252026	0.190283	0.272511	0.238274	0.0428041	17.21	0.272749	0.142634	0.272764	0.229382	0.0751264
17.22	0.245552	0.194199	0.259081	0.232944	0.0342292	17.22	0.281034	0.145363	0.281051	0.235816	0.0783347
17.23	0.250999	0.190848	0.260357	0.234068	0.0377212	17.23	0.278922	0.148966	0.278923	0.235604	0.0750307
17.24	0.244546	0.190065	0.260489	0.2317	0.0369278	17.24	0.287163	0.14213	0.287166	0.23882	0.0837357
17.25	0.24673	0.192512	0.258004	0.232415	0.0350142	17.25	0.287353	0.145203	0.287353	0.23997	0.0820702
17.26	0.247994	0.187829	0.264286	0.23337	0.0402719	17.26	0.290839	0.149543	0.29085	0.243744	0.0815805
17.27	0.25454	0.187896	0.265539	0.235992	0.0420132	17.27	0.291199	0.152013	0.291197	0.244803	0.0803586
17.28	0.241242	0.190983	0.256823	0.229682	0.0344084	17.28	0.280205	0.145819	0.280201	0.235409	0.0775868
17.29	0.237752	0.192077	0.2588	0.229543	0.0341103	17.29	0.289166	0.139944	0.289158	0.239423	0.0861512
17.3	0.24472	0.189218	0.259658	0.231198	0.0371156	17.3	0.297371	0.142995	0.297388	0.245918	0.0891341
17.31	0.248747	0.196763	0.261375	0.235628	0.0342455	17.31	0.294245	0.150766	0.294216	0.246409	0.0828294
17.32	0.255785	0.183834	0.260626	0.233415	0.0430066	17.32	0.301267	0.15486	0.301243	0.252457	0.0845214
17.33	0.245198	0.188238	0.265693	0.233043	0.0401324	17.33	0.292451	0.159791	0.292494	0.248245	0.0766038
17.34	0.247018	0.195389	0.269031	0.237146	0.0378007	17.34	0.293373	0.145677	0.293361	0.244137	0.0852687
17.35	0.240178	0.198594	0.274402	0.237724	0.0379638	17.35	0.290244	0.153824	0.290279	0.244782	0.0787722
17.36	0.247705	0.194556	0.271498	0.23792	0.0393935	17.36	0.287704	0.148819	0.287709	0.24141	0.0801866
17.37	0.240115	0.196989	0.267526	0.234877	0.0355593	17.37	0.287853	0.149319	0.287862	0.241678	0.079985
17.38	0.236239	0.1894	0.263907	0.229849	0.0376627	17.38	0.292926	0.149462	0.292911	0.2451	0.0828244
17.39	0.237408	0.192236	0.266595	0.232079	0.0374645	17.39	0.291631	0.15109	0.291604	0.244775	0.0811338
17.4	0.233555	0.1878	0.271448	0.230934	0.0418853	17.4	0.291114	0.152395	0.29104	0.24485	0.0800685
17.41	0.235316	0.188928	0.271257	0.231834	0.041275	17.41	0.287722	0.15311	0.287722	0.242851	0.0777184
17.42	0.236409	0.189229	0.271662	0.232433	0.0413599	17.42	0.290936	0.146447	0.29093	0.242771	0.0834189
17.43	0.231165	0.19359	0.276645	0.2338	0.0415901	17.43	0.283567	0.151151	0.283556	0.239425	0.0764472
17.44	0.235866	0.191123	0.28158	0.23619	0.045229	17.44	0.285871	0.153519	0.28585	0.241747	0.0764075
17.45	0.242337	0.195031	0.277498	0.238288	0.0413825	17.45	0.290134	0.159668	0.290143	0.246649	0.0753271
17.46	0.235104	0.198024	0.276787	0.236639	0.0394042	17.46	0.285407	0.15989	0.285423	0.243573	0.0724718
17.47	0.230433	0.188294	0.284539	0.234422	0.0482467	17.47	0.281132	0.150569	0.281121	0.237607	0.0753773
17.48	0.229638	0.187809	0.278791	0.232079	0.0455403	17.48	0.283948	0.148211	0.283942	0.2387	0.0783662
17.49	0.231051	0.192235	0.286932	0.236739	0.0476043	17.49	0.284787	0.156296	0.284794	0.241959	0.0741864
17.5	0.233822	0.189581	0.289533	0.237645	0.0500851	17.5	0.289195	0.152039	0.289189	0.243475	0.0791857
17.51	0.224398	0.186759	0.289431	0.233529	0.0519416	17.51	0.298567	0.160368	0.298535	0.25249	0.0797798
17.52	0.234534	0.181294	0.288458	0.234762	0.0535824	17.52	0.291781	0.157946	0.291791	0.247173	0.0772724
17.53	0.230653	0.188862	0.285724	0.23508	0.0485827	17.53	0.297061	0.15798	0.297055	0.250699	0.0802964
17.54	0.226758	0.188383	0.296801	0.237314	0.0549745	17.54	0.305415	0.150927	0.305457	0.253933	0.089206
17.55	0.228496	0.195108	0.286022	0.236542	0.045988	17.55	0.300874	0.167492	0.300884	0.256417	0.0770106
17.56	0.217091	0.189826	0.284562	0.230493	0.0487693	17.56	0.299423	0.164962	0.299393	0.254593	0.0776227
17.57	0.218643	0.191063	0.284195	0.2313	0.0478388	17.57	0.297377	0.154009	0.297366	0.249584	0.0827701
17.58	0.224084	0.190434	0.281708	0.232075	0.0461587	17.58	0.29318	0.159041	0.293185	0.248469	0.0774467
17.59	0.226224	0.187991	0.288048	0.234088	0.0504896	17.59	0.288957	0.157305	0.288951	0.245071	0.0760078
17.6	0.233923	0.186382	0.29025	0.236852	0.051996	17.6	0.284981	0.156846	0.28498	0.242269	0.0739785
17.61	0.231407	0.193908	0.290397	0.23857	0.0486419	17.61	0.282835	0.161902	0.282834	0.242524	0.0698204
17.62	0.231961	0.18813	0.283959	0.234684	0.0479726	17.62	0.27908	0.171291	0.279095	0.243155	0.0622364
17.63	0.230663	0.189855	0.281599	0.234039	0.0459649	17.63	0.278494	0.168425	0.278481	0.2418	0.0635447
17.64	0.234279	0.189588	0.282699	0.235522	0.0465678	17.64	0.286365	0.173531	0.286368	0.248755	0.0651459
17.65	0.227808	0.190663	0.283927	0.234133	0.0469527	17.65	0.283415	0.166839	0.283414	0.244556	0.0673051
17.66	0.231615	0.187917	0.275399	0.231644	0.0437411	17.66	0.283593	0.177083	0.283592	0.248089	0.0614933
17.67	0.230477	0.183043	0.281344	0.231621	0.0491602	17.67	0.28957	0.15614	0.289567	0.245092	0.0770352
17.68	0.221731	0.181736	0.277066	0.226845	0.0478703	17.68	0.294884	0.160429	0.294879	0.250064	0.0776266
17.69	0.226903	0.180078	0.280936	0.229306	0.0504722	17.69	0.279003	0.160105	0.279018	0.239375	0.0686499
17.7	0.223024	0.1873	0.273187	0.227837	0.043145	17.7	0.284771	0.153165	0.284778	0.240905	0.0759845
17.71	0.223818	0.18854	0.275379	0.229246	0.0436732	17.71	0.284503	0.160133	0.284513	0.24305	0.0718079
17.72	0.224043	0.189305	0.268036	0.227128	0.0394559	17.72	0.289205	0.155743	0.289193	0.244714	0.0770508
17.73	0.225229	0.195984	0.27301	0.231408	0.0388826	17.73	0.290543	0.151442	0.29058	0.244188	0.0803209
17.74	0.21927	0.189725	0.264075	0.224357	0.037435	17.74	0.287947	0.155123	0.287926	0.243665	0.0766797
17.75	0.222066	0.192315	0.260401	0.224927	0.0341334	17.75	0.284801	0.153748	0.284761	0.241103	0.0756517
17.76	0.216757	0.185264	0.26455	0.222191	0.0399211	17.76	0.284179	0.164329	0.284228	0.244246	0.0692096
17.77	0.222151	0.188213	0.267573	0.225979	0.0398184	17.77	0.282576	0.156797	0.282585	0.240653	0.0726215
17.78	0.223549	0.184911	0.265216	0.224559	0.0401617	17.78	0.285228	0.153254	0.285233	0.241238	0.0761967
17.79	0.228103	0.188014	0.257242	0.224453	0.0347581	17.79	0.286306	0.151859	0.286307	0.241491	0.0776233
17.8	0.230706	0.188647	0.268546	0.2293	0.0399681	17.8	0.288348	0.162642	0.288329	0.24644	0.072571
17.81	0.227999	0.187717	0.260167	0.225294	0.0363007	17.81	0.286021	0.155824	0.286007	0.242617	0.0751653
17.82	0.224923	0.184784	0.259483	0.223063	0.0373841	17.82	0.283326	0.148834	0.283324	0.238494	0.0776481
17.83	0.22111	0.190455	0.257453	0.223006	0.0335389	17.83	0.29222	0.145204	0.292227	0.243217	0.0848818
17.84	0.224109	0.190002	0.255304	0.223138	0.0326615	17.84	0.292936	0.149983	0.292908	0.245276	0.0825256
17.85	0.219376	0.194649	0.255264	0.223096	0.0304786	17.85	0.289747	0.157488	0.28974	0.245658	0.076358
17.86	0.224325	0.190466	0.256535	0.223775	0.0330378	17.86	0.28787	0.159706	0.287858	0.245145	0.0739923
17.87	0.230228	0.192118	0.25516	0.225835	0.0317497	17.87	0.288761	0.158888	0.288794	0.245481	0.0749915
17.88	0.230767	0.193476	0.25956	0.227934	0.033133	17.88	0.289856	0.161432	0.289856	0.247048	0.0741457
17.89	0.233719	0.182701	0.267986	0.228136	0.0429154	17.89	0.289619	0.153213	0.289627	0.244153	0.0787561
17.9	0.232602	0.185493	0.266363	0.228153	0.0406178	17.9	0.292066	0.158244	0.292038	0.247449	0.0772543
17.91	0.227948	0.189159	0.258252	0.22512	0.0346331	17.91	0.289372	0.152264	0.289353	0.243663	0.0791538
17.92	0.232154	0.19163	0.271256	0.23168	0.0398155	17.92	0.289999	0.1529	0.290005	0.244302	0.079156
17.93	0.228093	0.193892	0.261922	0.227969	0.0340151	17.93	0.288444	0.159501	0.288388	0.245444	0.0744295
17.94	0.234272	0.192714	0.261008	0.229331	0.0344137	17.94	0.28773	0.158833	0.287742	0.244768	0.0744218
17.95	0.235929	0.19436	0.25532	0.228537	0.0311453	17.95	0.287212	0.158657	0.287218	0.244362	0.0742227
17.96	0.228348	0.188722	0.255846	0.224305	0.0337442	17.96	0.288051	0.155872	0.288063	0.243995	0.0763174
17.97	0.22935	0.190527	0.263145	0.227674	0.0363382	17.97	0.286482	0.161456	0.286471	0.244803	0.0721807
17.98	0.219969	0.189023	0.270646	0.226546	0.041207	17.98	0.280353	0.144687	0.280341	0.235127	0.0783232
17.99	0.224396	0.196746	0.268064	0.229735	0.0359576	17.99	0.286928	0.136901	0.286921	0.236917	0.0866159
18	0.225185	0.188553	0.257748	0.223829	0.0346176	18	0.268634	0.139313	0.268664	0.225537	0.0746723
18.01	0.226652	0.196618	0.270269	0.23118	0.0370334	18.01	0.269235	0.146642	0.269246	0.228374	0.0707821
18.02	0.227471	0.187432	0.269533	0.228146	0.0410547	18.02	0.273801	0.140949	0.273773	0.229507	0.0766941
18.03	0.226261	0.184811	0.268209	0.226427	0.0416996	18.03	0.273183	0.135436	0.273153	0.227258	0.0795194
18.04	0.23768	0.179409	0.269266	0.228785	0.0455839	18.04	0.26871	0.148155	0.268682	0.228515	0.0695946
18.05	0.231922	0.186907	0.274541	0.231123	0.0438224	18.05	0.273003	0.15048	0.272995	0.232159	0.0707365
18.06	0.233825	0.173647	0.277403	0.228291	0.0520989	18.06	0.27259	0.145486	0.272566	0.230214	0.0733767
18.07	0.229056	0.176359	0.272192	0.225869	0.0479956	18.07	0.28186	0.15009	0.281868	0.237939	0.0760793
18.08	0.228253	0.181141	0.28237	0.230588	0.0506552	18.08	0.282761	0.152239	0.282771	0.239257	0.0753596
18.09	0.223546	0.18597	0.287332	0.232282	0.0512425	18.09	0.278272	0.154284	0.278268	0.236941	0.0715831
18.1	0.226463	0.189614	0.280439	0.232172	0.0456806	18.1	0.271403	0.157486	0.271432	0.233441	0.0657784
18.11	0.23363	0.193307	0.272711	0.233216	0.0397035	18.11	0.267019	0.157498	0.266992	0.230503	0.0632239
18.12	0.238298	0.199447	0.266181	0.234642	0.0335166	18.12	0.266129	0.1565	0.26609	0.229573	0.0632828
18.13	0.228871	0.195591	0.264126	0.22953	0.0342721	18.13	0.263411	0.149644	0.263397	0.225484	0.0656792
18.14	0.234558	0.205822	0.26894	0.23644	0.0316009	18.14	0.265139	0.158416	0.265156	0.22957	0.0616219
18.15	0.23865	0.204189	0.270831	0.23789	0.0333272	18.15	0.270917	0.157394	0.270904	0.233072	0.0655386
18.16	0.239359	0.200063	0.26501	0.23481	0.0327115	18.16	0.273975	0.151904	0.273985	0.233288	0.0704808
18.17	0.243315	0.200039	0.26601	0.236454	0.0335164	18.17	0.275121	0.151972	0.27512	0.234071	0.0710995
18.18	0.236663	0.190404	0.259933	0.229	0.0353923	18.18	0.279285	0.150154	0.27928	0.23624	0.0745523
18.19	0.239775	0.198833	0.268475	0.235694	0.0350002	18.19	0.279933	0.144255	0.279941	0.234709	0.0783361
18.2	0.234084	0.200684	0.269447	0.234739	0.0343862	18.2	0.282036	0.146104	0.282026	0.236722	0.0784776
18.21	0.234683	0.200778	0.270406	0.235289	0.0348182	18.21	0.280152	0.142847	0.280169	0.23439	0.079278
18.22	0.230318	0.197399	0.262051	0.229923	0.0323282	18.22	0.281921	0.148997	0.281918	0.237612	0.0767431
18.23	0.230996	0.19562	0.268161	0.231592	0.0362742	18.23	0.280572	0.148523	0.280609	0.236568	0.0762494
18.24	0.230578	0.193609	0.257061	0.227082	0.0318699	18.24	0.274379	0.149885	0.274348	0.23287	0.0718676
18.25	0.229798	0.197082	0.25955	0.22881	0.0312458	18.25	0.281695	0.150061	0.281698	0.237818	0.0760001
18.26	0.232692	0.199799	0.257038	0.229843	0.0287256	18.26	0.279454	0.152109	0.279474	0.237012	0.0735287
18.27	0.233388	0.193846	0.266506	0.231247	0.0363773	18.27	0.285647	0.151451	0.285662	0.24092	0.0774826
18.28	0.233418	0.200509	0.261242	0.231723	0.0304021	18.28	0.282591	0.161238	0.282586	0.242138	0.070062
18.29	0.231263	0.20129	0.247027	0.226527	0.0232333	18.29	0.285245	0.153479	0.285239	0.241321	0.0760737
18.3	0.237562	0.196366	0.251461	0.228463	0.0286524	18.3	0.273871	0.151685	0.273851	0.233136	0.0705385
18.31	0.229372	0.193169	0.257912	0.226818	0.032447	18.31	0.280811	0.151023	0.280815	0.237549	0.0749345
18.32	0.23132	0.201711	0.261805	0.231612	0.0300481	18.32	0.28999	0.148742	0.289959	0.242897	0.0815403
18.33	0.230789	0.196211	0.258752	0.228584	0.0313288	18.33	0.286128	0.148987	0.286102	0.240406	0.079171
18.34	0.227678	0.207323	0.2562	0.2304	0.0245519	18.34	0.289573	0.152841	0.289575	0.243996	0.0789429
18.35	0.229718	0.210244	0.261588	0.23385	0.0259198	18.35	0.28765	0.147663	0.287614	0.240976	0.0808112
18.36	0.229153	0.212693	0.265579	0.235808	0.0270642	18.36	0.291373	0.152459	0.291368	0.245067	0.0802009
18.37	0.232675	0.212471	0.258705	0.234617	0.0231783	18.37	0.294059	0.144825	0.294057	0.244314	0.0861599
18.38	0.238902	0.20686	0.257704	0.234488	0.0257075	18.38	0.283395	0.140583	0.283332	0.23577	0.0824343
18.39	0.231612	0.212023	0.254051	0.232562	0.0210301	18.39	0.279658	0.142926	0.279674	0.234086	0.0789466
18.4	0.227467	0.209461	0.264119	0.233682	0.0278537	18.4	0.28253	0.144715	0.282509	0.236585	0.0795618
18.41	0.222618	0.209547	0.263944	0.232037	0.0283948	18.41	0.290159	0.138402	0.290166	0.239576	0.0876194
18.42	0.230804	0.205875	0.263859	0.233513	0.0290869	18.42	0.283858	0.143428	0.283867	0.237051	0.0810798
18.43	0.225071	0.208803	0.264666	0.232847	0.0287321	18.43	0.289602	0.143471	0.289557	0.240877	0.0843559
18.44	0.23006	0.217252	0.270732	0.239348	0.0279235	18.44	0.290376	0.143973	0.290384	0.241578	0.0845281
18.45	0.232179	0.209619	0.272597	0.238132	0.0319082	18.45	0.282485	0.141223	0.282465	0.235391	0.0815521
18.46	0.227855	0.208093	0.273872	0.236607	0.0337516	18.46	0.281214	0.147491	0.281201	0.236636	0.0772015
18.47	0.232224	0.204324	0.274008	0.236852	0.0350718	18.47	0.285233	0.146762	0.285284	0.239093	0.0799607
18.48	0.236174	0.206946	0.263951	0.23569	0.0285053	18.48	0.276519	0.141465	0.276527	0.231504	0.0779754
18.49	0.238709	0.206769	0.260804	0.235427	0.0271666	18.49	0.28073	0.142555	0.280726	0.23467	0.0797744
18.5	0.235292	0.20695	0.26224	0.234827	0.0276479	18.5	0.279667	0.143864	0.279665	0.234399	0.0784054
18.51	0.240742	0.210751	0.269026	0.240173	0.0291421	18.51	0.281716	0.141678	0.281718	0.235037	0.0808517
18.52	0.243839	0.200242	0.253948	0.232676	0.0285404	18.52	0.280163	0.14396	0.280139	0.234754	0.0786302
18.53	0.257912	0.194383	0.252769	0.235022	0.0352876	18.53	0.282625	0.14291	0.282614	0.23605	0.0806613
18.54	0.250484	0.197752	0.247126	0.231787	0.0295234	18.54	0.277893	0.142458	0.277893	0.232748	0.0781938
18.55	0.260064	0.198918	0.256457	0.23848	0.0343089	18.55	0.274621	0.140894	0.274618	0.230044	0.0772063
18.56	0.264786	0.197316	0.245378	0.235827	0.0347344	18.56	0.279942	0.144078	0.279951	0.234657	0.0784435
18.57	0.252503	0.202083	0.252036	0.235541	0.0289762	18.57	0.276583	0.136357	0.276586	0.229842	0.0809605
18.58	0.257004	0.19799	0.253941	0.236312	0.0332233	18.58	0.269351	0.142026	0.269348	0.226908	0.0735102
18.59	0.26154	0.205156	0.248665	0.238454	0.0295465	18.59	0.270797	0.130457	0.270803	0.224019	0.0810266
18.6	0.260032	0.194177	0.259655	0.237955	0.037913	18.6	0.275726	0.135199	0.27574	0.228888	0.0811375
18.61	0.262286	0.194749	0.264171	0.240402	0.0395479	18.61	0.26654	0.131181	0.26658	0.221434	0.0781611
18.62	0.262878	0.188091	0.257139	0.236036	0.0416205	18.62	0.271487	0.135623	0.271537	0.226216	0.0784554
18.63	0.255431	0.181574	0.254525	0.23051	0.0423826	18.63	0.268164	0.143955	0.268166	0.226762	0.0717126
18.64	0.263178	0.186061	0.255925	0.235054	0.0425845	18.64	0.270035	0.149963	0.270049	0.230016	0.0693278
18.65	0.254406	0.184776	0.260468	0.233217	0.0420606	18.65	0.269813	0.145966	0.269808	0.228529	0.0715016
18.66	0.250693	0.187888	0.253229	0.230603	0.0370143	18.66	0.268613	0.145136	0.268611	0.227453	0.0712888
18.67	0.25495	0.187828	0.252115	0.231631	0.0379608	18.67	0.260658	0.142241	0.260616	0.221172	0.0683557
18.68	0.266628	0.190527	0.250056	0.235737	0.0400202	18.68	0.267353	0.149752	0.267339	0.228148	0.0678931
18.69	0.263154	0.189199	0.249278	0.233877	0.0393094	18.69	0.26282	0.148421	0.262835	0.224692	0.0660525
18.7	0.259045	0.193629	0.248246	0.23364	0.0350692	18.7	0.264336	0.152706	0.264336	0.227126	0.0644495
18.71	0.247195	0.19384	0.255339	0.232125	0.0334043	18.71	0.260644	0.15243	0.260622	0.224565	0.0624711
18.72	0.245042	0.187869	0.253467	0.228793	0.0356907	18.72	0.259902	0.146406	0.259851	0.222053	0.0655121
18.73	0.245066	0.187375	0.262806	0.231749	0.0394395	18.73	0.256303	0.149756	0.256304	0.220788	0.0615152
18.74	0.242728	0.200793	0.254437	0.232653	0.0282059	18.74	0.252629	0.140722	0.252641	0.215331	0.0646131
18.75	0.242863	0.197495	0.245963	0.228774	0.0271327	18.75	0.261997	0.14146	0.262037	0.221831	0.0696038
18.76	0.242184	0.192232	0.254355	0.22959	0.0329208	18.76	0.256618	0.14285	0.256571	0.21868	0.0656703
18.77	0.248298	0.192527	0.254257	0.231694	0.0340503	18.77	0.25258	0.141155	0.252614	0.21545	0.064341
18.78	0.248377	0.203552	0.253162	0.235031	0.0273657	18.78	0.252784	0.137467	0.252727	0.214326	0.0665621
18.79	0.254974	0.192603	0.2572	0.234926	0.0366694	18.79	0.254963	0.142235	0.254957	0.217385	0.0650819
18.8	0.26202	0.190551	0.261952	0.238174	0.0412428	18.8	0.242358	0.142216	0.242358	0.208977	0.0578168
18.81	0.262668	0.187	0.267116	0.238928	0.045026	18.81	0.24719	0.138887	0.247238	0.211105	0.0625426
18.82	0.258134	0.185198	0.254617	0.232649	0.041132	18.82	0.247381	0.137577	0.247378	0.210779	0.0633943
18.83	0.253444	0.191528	0.261222	0.235398	0.0381909	18.83	0.243426	0.139008	0.243441	0.208625	0.0602905
18.84	0.244298	0.194097	0.263819	0.234071	0.0359688	18.84	0.239058	0.146916	0.239077	0.20835	0.0532038
18.85	0.241283	0.191401	0.258965	0.230549	0.0350377	18.85	0.245096	0.142549	0.245093	0.210912	0.0592048
18.86	0.238998	0.18853	0.270525	0.232684	0.0413603	18.86	0.24503	0.132785	0.245033	0.207616	0.0648056
18.87	0.244737	0.189363	0.266084	0.233395	0.039598	18.87	0.239771	0.134917	0.239778	0.204822	0.0605397
18.88	0.240235	0.193072	0.255423	0.229577	0.0325132	18.88	0.249853	0.138369	0.249852	0.212691	0.0643651
18.89	0.250729	0.196112	0.262891	0.236577	0.0355678	18.89	0.247597	0.145133	0.247593	0.213441	0.0591568
18.9	0.249063	0.19852	0.26302	0.236868	0.0339353	18.9	0.246402	0.14507	0.246391	0.212621	0.058501
18.91	0.250969	0.190147	0.258462	0.233193	0.0374665	18.91	0.242852	0.144923	0.242853	0.210209	0.05654
18.92	0.244801	0.189275	0.257785	0.23062	0.03639	18.92	0.251118	0.150561	0.251125	0.217602	0.0580586
18.93	0.241385	0.190875	0.260459	0.230906	0.0359562	18.93	0.255361	0.140747	0.255363	0.217157	0.0661732
18.94	0.237415	0.191151	0.262932	0.230499	0.036387	18.94	0.250683	0.142869	0.250721	0.214757	0.0622576
18.95	0.24145	0.190588	0.261832	0.23129	0.0366928	18.95	0.25143	0.154383	0.251427	0.21908	0.0560291
18.96	0.23536	0.1879	0.245325	0.222862	0.030685	18.96	0.252297	0.156261	0.252302	0.220287	0.0554476
18.97	0.235518	0.189989	0.25301	0.226173	0.0325334	18.97	0.251274	0.150449	0.251282	0.217668	0.0582134
18.98	0.22583	0.189011	0.252385	0.222408	0.0318255	18.98	0.248867	0.150292	0.248882	0.216013	0.0569167
18.99	0.229785	0.197401	0.254368	0.227185	0.0285726	18.99	0.249084	0.149499	0.249065	0.215883	0.0574902
19	0.23386	0.186841	0.250975	0.223892	0.0332086	19	0.249111	0.152079	0.249133	0.216774	0.056028
19.01	0.230369	0.18439	0.255655	0.223471	0.0361297	19.01	0.246003	0.148002	0.246003	0.213336	0.0565813
19.02	0.232984	0.190604	0.256318	0.226635	0.0333135	19.02	0.245124	0.150736	0.245134	0.213665	0.0544981
19.03	0.229157	0.184566	0.257765	0.223829	0.0368892	19.03	0.249503	0.14835	0.249467	0.215773	0.0583904
19.04	0.23695	0.182366	0.249252	0.222856	0.0356008	19.04	0.25913	0.148476	0.259142	0.222249	0.0638895
19.05	0.234148	0.190378	0.253726	0.226084	0.0324351	19.05	0.25907	0.149132	0.259068	0.222423	0.0634724
19.06	0.236449	0.189967	0.257585	0.228	0.0345917	19.06	0.259748	0.150108	0.25973	0.223195	0.0632953
19.07	0.236827	0.190366	0.257738	0.22831	0.0344839	19.07	0.260958	0.146681	0.260956	0.222865	0.0659773
19.08	0.237492	0.191872	0.265722	0.231695	0.037265	19.08	0.258252	0.154775	0.258251	0.223759	0.0597422
19.09	0.245701	0.193342	0.26824	0.235761	0.0384254	19.09	0.252714	0.149055	0.252723	0.218164	0.05985
19.1	0.246425	0.200598	0.265946	0.237656	0.0335451	19.1	0.256694	0.141366	0.256702	0.218254	0.0665866
19.11	0.250163	0.193559	0.264023	0.235915	0.0373307	19.11	0.255249	0.148406	0.255262	0.219639	0.0616898
19.12	0.252012	0.194317	0.26861	0.238313	0.0389951	19.12	0.259276	0.141658	0.259268	0.220067	0.0679041
19.13	0.245567	0.196077	0.264262	0.235302	0.0352326	19.13	0.261019	0.139701	0.261017	0.220579	0.0700424
19.14	0.253864	0.197033	0.262783	0.237893	0.0356663	19.14	0.256244	0.140697	0.256239	0.217727	0.0667101
19.15	0.252102	0.192465	0.269103	0.23789	0.040247	19.15	0.252668	0.142912	0.252651	0.216077	0.0633628
19.16	0.250046	0.192372	0.269406	0.237275	0.0400734	19.16	0.251729	0.139978	0.251704	0.21447	0.0645123
19.17	0.248918	0.197036	0.274073	0.240009	0.0392837	19.17	0.25424	0.146091	0.254236	0.218189	0.0624388
19.18	0.242899	0.200024	0.273589	0.238837	0.0369503	19.18	0.248072	0.141864	0.248068	0.212668	0.0613183
19.19	0.253606	0.194527	0.282193	0.243442	0.0447082	19.19	0.248519	0.142069	0.248521	0.213036	0.0614593
19.2	0.253784	0.195218	0.274041	0.241014	0.0409334	19.2	0.256048	0.15185	0.25606	0.221319	0.060162
19.21	0.245583	0.19546	0.270093	0.237045	0.0380415	19.21	0.244476	0.146439	0.244445	0.211787	0.0565923
19.22	0.23631	0.198305	0.268218	0.234277	0.0350011	19.22	0.238911	0.142713	0.238933	0.206853	0.0555462
19.23	0.24085	0.197291	0.272583	0.236908	0.0378001	19.23	0.241968	0.14651	0.241961	0.210146	0.0551109
19.24	0.251585	0.205858	0.273572	0.243672	0.0345435	19.24	0.247186	0.137338	0.247191	0.210572	0.0634222
19.25	0.246031	0.194724	0.267406	0.236054	0.0373538	19.25	0.242851	0.144906	0.242872	0.210209	0.0565548
19.26	0.242943	0.19297	0.268729	0.234881	0.0385173	19.26	0.251753	0.145273	0.251748	0.216258	0.0614748
19.27	0.238372	0.204082	0.269385	0.237279	0.0326653	19.27	0.246182	0.144038	0.246186	0.212135	0.0589739
19.28	0.242819	0.203244	0.26975	0.238604	0.0334527	19.28	0.245786	0.14888	0.245813	0.213493	0.0559564
19.29	0.236721	0.201996	0.271774	0.23683	0.0348887	19.29	0.240941	0.141989	0.24094	0.207957	0.0571298
19.3	0.245786	0.197836	0.273008	0.238877	0.0380596	19.3	0.241061	0.143117	0.241075	0.208418	0.056552
19.31	0.238336	0.20186	0.271023	0.237073	0.0345987	19.31	0.251971	0.147514	0.251975	0.217154	0.0603094
19.32	0.244821	0.19972	0.266404	0.236981	0.034026	19.32	0.253746	0.146534	0.253763	0.218014	0.0619037
19.33	0.237677	0.198246	0.267971	0.234631	0.0349619	19.33	0.250584	0.152564	0.250574	0.217908	0.056589
19.34	0.239813	0.205675	0.267741	0.237743	0.031085	19.34	0.251693	0.158859	0.251689	0.220747	0.0535965
19.35	0.237542	0.19342	0.270001	0.233654	0.0384381	19.35	0.257345	0.15296	0.257368	0.222558	0.0602733
19.36	0.237835	0.190032	0.269861	0.232576	0.0401732	19.36	0.24398	0.158558	0.243974	0.215504	0.0493167
19.37	0.239807	0.194884	0.27616	0.23695	0.040713	19.37	0.252904	0.153438	0.252868	0.219737	0.0574164
19.38	0.237887	0.195665	0.27263	0.235394	0.038543	19.38	0.253235	0.166172	0.25322	0.224209	0.0502613
19.39	0.242828	0.195669	0.265673	0.234723	0.035699	19.39	0.247621	0.157111	0.247631	0.217454	0.0522589
19.4	0.241069	0.192019	0.26857	0.233886	0.0387779	19.4	0.254147	0.157491	0.254184	0.221941	0.0558154
19.41	0.243073	0.193133	0.263403	0.233203	0.0361602	19.41	0.251952	0.148174	0.251962	0.217363	0.0599189
19.42	0.25437	0.183094	0.271463	0.236309	0.046871	19.42	0.251903	0.152603	0.251922	0.218809	0.0573362
19.43	0.238798	0.188934	0.264255	0.230662	0.0383143	19.43	0.262155	0.152052	0.26216	0.225456	0.0635694
19.44	0.238943	0.190407	0.264155	0.231169	0.0374837	19.44	0.258506	0.149134	0.2585	0.222047	0.063144
19.45	0.242814	0.184092	0.262086	0.229664	0.0406258	19.45	0.257118	0.148874	0.257114	0.221035	0.0624937
19.46	0.245057	0.182406	0.263671	0.230378	0.0425747	19.46	0.256193	0.14761	0.256186	0.219996	0.0626883
19.47	0.248396	0.187623	0.264417	0.233478	0.0405119	19.47	0.261257	0.148696	0.261271	0.223741	0.0649913
19.48	0.251098	0.195783	0.269136	0.238672	0.0382225	19.48	0.257792	0.151226	0.257727	0.222248	0.0615074
19.49	0.249524	0.196594	0.266522	0.237546	0.0364703	19.49	0.259509	0.153907	0.259535	0.224317	0.0609765
19.5	0.246944	0.198262	0.269129	0.238112	0.0362498	19.5	0.258792	0.144352	0.258775	0.22064	0.066067
19.51	0.249462	0.200955	0.27186	0.240759	0.0362449	19.51	0.26577	0.153325	0.265771	0.228289	0.0649204
19.52	0.250939	0.200659	0.259263	0.236954	0.0317062	19.52	0.262779	0.157745	0.262769	0.227764	0.0606383
19.53	0.24914	0.20243	0.268284	0.239951	0.0338746	19.53	0.257487	0.148831	0.257502	0.221273	0.062737
19.54	0.249009	0.20666	0.2679	0.24119	0.0313599	19.54	0.256319	0.148645	0.256315	0.220426	0.0621644
19.55	0.242513	0.201777	0.255987	0.233426	0.028224	19.55	0.258687	0.142547	0.258687	0.219974	0.0670536
19.56	0.235944	0.197442	0.260306	0.231231	0.0316958	19.56	0.262213	0.141387	0.262264	0.221955	0.0697737
19.57	0.243941	0.198084	0.261387	0.234471	0.0326967	19.57	0.257418	0.146101	0.257424	0.220314	0.0642707
19.58	0.238924	0.199713	0.259602	0.232746	0.0304187	19.58	0.259968	0.141929	0.259957	0.220618	0.0681468
19.59	0.240409	0.198693	0.263285	0.234129	0.0327506	19.59	0.262479	0.148055	0.262487	0.22434	0.0660652
19.6	0.250209	0.196926	0.263232	0.236789	0.035131	19.6	0.262438	0.142358	0.262434	0.22241	0.0693267
19.61	0.239379	0.195049	0.257182	0.230537	0.0319965	19.61	0.264374	0.138876	0.264437	0.222562	0.0724748
19.62	0.22987	0.200692	0.258253	0.229605	0.0287816	19.62	0.262544	0.137422	0.262583	0.22085	0.0722505
19.63	0.222138	0.197042	0.251199	0.223459	0.0271027	19.63	0.26556	0.138611	0.26559	0.223253	0.0733027
19.64	0.22309	0.203662	0.25601	0.227588	0.0264621	19.64	0.259421	0.141003	0.259414	0.219946	0.0683667
19.65	0.23317	0.192286	0.251419	0.225625	0.0302799	19.65	0.260838	0.140668	0.260834	0.22078	0.0693789
19.66	0.235802	0.191123	0.247082	0.224669	0.0295944	19.66	0.257589	0.139319	0.257641	0.218183	0.0682984
19.67	0.236849	0.188871	0.245536	0.223752	0.0305185	19.67	0.259108	0.138746	0.259141	0.218998	0.0695007
19.68	0.232649	0.19084	0.250462	0.22465	0.0306053	19.68	0.258266	0.137595	0.258234	0.218031	0.0696602
19.69	0.231521	0.188367	0.250328	0.223406	0.0317679	19.69	0.258358	0.131186	0.258401	0.215981	0.073435
19.7	0.231699	0.189386	0.244449	0.221845	0.0288242	19.7	0.261827	0.12787	0.261827	0.217175	0.0773396
19.71	0.236314	0.184002	0.238894	0.219737	0.0309737	19.71	0.257905	0.131584	0.257921	0.215803	0.0729361
19.72	0.230583	0.187904	0.238838	0.219108	0.0273368	19.72	0.264409	0.130329	0.264387	0.219708	0.0774048
19.73	0.230429	0.189514	0.238587	0.21951	0.0262954	19.73	0.260115	0.142501	0.260105	0.220907	0.0679014
19.74	0.22494	0.186506	0.239271	0.216906	0.0272842	19.74	0.259908	0.136365	0.259894	0.218722	0.0713239
19.75	0.225165	0.187619	0.245019	0.219268	0.0291507	19.75	0.258413	0.141485	0.258402	0.219433	0.0675052
19.76	0.223315	0.196891	0.245016	0.221741	0.0241014	19.76	0.255977	0.135472	0.256008	0.215819	0.0695823
19.77	0.226436	0.200854	0.258466	0.228585	0.028866	19.77	0.250789	0.130672	0.250731	0.210731	0.0693331
19.78	0.231308	0.203874	0.25065	0.228611	0.0235044	19.78	0.256698	0.13889	0.256713	0.217434	0.0680206
19.79	0.230486	0.204923	0.243364	0.226258	0.0195662	19.79	0.246772	0.137995	0.246777	0.210515	0.0628036
19.8	0.234486	0.194844	0.250914	0.226748	0.0288246	19.8	0.255043	0.135622	0.255087	0.215251	0.0689607
19.81	0.235978	0.192778	0.255833	0.228196	0.0322396	19.81	0.260709	0.132481	0.260703	0.217964	0.0740304
19.82	0.234955	0.19275	0.247471	0.225059	0.0286715	19.82	0.259524	0.138239	0.259525	0.219096	0.0700238
19.83	0.239332	0.194757	0.248007	0.227365	0.028571	19.83	0.261316	0.133354	0.261298	0.218656	0.0738734
19.84	0.231125	0.196137	0.249297	0.22552	0.0270194	19.84	0.257786	0.137033	0.25777	0.21753	0.069712
19.85	0.231062	0.2137	0.248515	0.231092	0.0174075	19.85	0.260911	0.130198	0.260891	0.217333	0.0754614
19.86	0.228894	0.215286	0.251385	0.231855	0.0182307	19.86	0.263123	0.132846	0.263158	0.219709	0.0752252
19.87	0.232984	0.207331	0.254892	0.231736	0.0238051	19.87	0.259425	0.129917	0.259479	0.216274	0.0747873
19.88	0.214964	0.211794	0.25267	0.226476	0.0227401	19.88	0.268297	0.127311	0.268346	0.221318	0.0814126
19.89	0.219081	0.214177	0.259072	0.230776	0.0246267	19.89	0.264941	0.131569	0.264971	0.220494	0.0770111
19.9	0.221006	0.212983	0.250659	0.228216	0.0198459	19.9	0.262105	0.124974	0.262105	0.216395	0.079173
19.91	0.217038	0.211455	0.248305	0.225599	0.0198607	19.91	0.271437	0.124531	0.271422	0.222464	0.0848117
19.92	0.230238	0.209612	0.244444	0.228098	0.0175144	19.92	0.262863	0.132807	0.262842	0.219504	0.0750815
19.93	0.222999	0.214536	0.247402	0.228313	0.0170651	19.93	0.257725	0.133978	0.257712	0.216472	0.0714416
19.94	0.227896	0.206335	0.258897	0.231043	0.0264219	19.94	0.251073	0.128051	0.25105	0.210058	0.0710204
19.95	0.231255	0.211692	0.255693	0.23288	0.0220457	19.95	0.251014	0.142587	0.25099	0.214863	0.0625935
19.96	0.229316	0.208932	0.260544	0.232931	0.0259949	19.96	0.25409	0.131038	0.254099	0.213075	0.0710468
19.97	0.226283	0.207489	0.261207	0.23166	0.0272594	19.97	0.254086	0.131431	0.254098	0.213205	0.0708187
19.98	0.222018	0.20234	0.258852	0.227736	0.0286872	19.98	0.257384	0.130891	0.25738	0.215218	0.0730293
[truncated: 48,002 more rows]

## Sheet: SF1-B1
Time	Replicate1	Replicate2	Replicate3	Average	StDev
0	2.20406	2.17998	2.18003	2.18802	0.0138882
0.01	2.20193	2.20538	2.2054	2.20424	0.00199766
0.02	2.21111	2.21223	2.21219	2.21184	0.0006354
0.03	2.19949	2.21035	2.21038	2.20674	0.0062787
0.04	2.19642	2.20955	2.20956	2.20518	0.0075835
0.05	2.20467	2.21712	2.21711	2.21297	0.00718513
0.06	2.21152	2.21417	2.21419	2.21329	0.00153578
0.07	2.20772	2.21271	2.21271	2.21105	0.00288098
0.08	2.20458	2.22091	2.22096	2.21548	0.0094426
0.09	2.20637	2.21374	2.21373	2.21128	0.00425219
0.1	2.19848	2.21564	2.21565	2.20992	0.00991022
0.11	2.19585	2.22171	2.22171	2.21309	0.0149303
0.12	2.2028	2.21998	2.21996	2.21425	0.00991311
0.13	2.21039	2.22593	2.22592	2.22075	0.00896914
0.14	2.19595	2.21608	2.21609	2.20937	0.0116249
0.15	2.21411	2.22113	2.2211	2.21878	0.00404437
0.16	2.19235	2.22317	2.22317	2.2129	0.0177939
0.17	2.20565	2.21557	2.21555	2.21226	0.00572155
0.18	2.20485	2.22046	2.22043	2.21525	0.00900379
0.19	2.20439	2.21426	2.2143	2.21098	0.00571003
0.2	2.21015	2.21771	2.21765	2.21517	0.00434755
0.21	2.21053	2.21622	2.21622	2.21432	0.00328512
0.22	2.20916	2.21562	2.21563	2.21347	0.00373257
0.23	2.2031	2.21579	2.2158	2.21156	0.00732946
0.24	2.20605	2.20898	2.20882	2.20795	0.00164739
0.25	2.20265	2.21342	2.21339	2.20982	0.00620942
0.26	2.20141	2.21127	2.21125	2.20798	0.00568691
0.27	2.19971	2.21387	2.21385	2.20914	0.00816951
0.28	2.20778	2.21516	2.21499	2.21264	0.00421263
0.29	2.20208	2.21205	2.21207	2.20873	0.00576196
0.3	2.20356	2.21494	2.21494	2.21115	0.00657025
0.31	2.20322	2.21632	2.21638	2.21197	0.00758067
0.32	2.19542	2.21328	2.21335	2.20735	0.0103317
0.33	2.20495	2.21358	2.21359	2.21071	0.00498542
0.34	2.20301	2.213	2.213	2.20967	0.00576773
0.35	2.20506	2.21337	2.21339	2.21061	0.00480356
0.36	2.20053	2.2139	2.21389	2.20944	0.00771629
0.37	2.20192	2.2085	2.20848	2.2063	0.0037932
0.38	2.20658	2.20388	2.20386	2.20477	0.00156465
0.39	2.19668	2.20978	2.20979	2.20542	0.00756618
0.4	2.20224	2.2028	2.2028	2.20261	0.000323316
0.41	2.19788	2.19849	2.19847	2.19828	0.000346554
0.42	2.20144	2.20566	2.20569	2.20426	0.00244512
0.43	2.20255	2.19721	2.19722	2.19899	0.00308017
0.44	2.20115	2.21029	2.21025	2.20723	0.00526547
0.45	2.19484	2.20363	2.20363	2.2007	0.00507491
0.46	2.20076	2.20432	2.20432	2.20313	0.00205537
0.47	2.20011	2.20866	2.20868	2.20582	0.00494213
0.48	2.20505	2.20387	2.20386	2.20426	0.000684178
0.49	2.20657	2.20738	2.20739	2.20711	0.000470567
0.5	2.20675	2.19775	2.19771	2.20074	0.00520774
0.51	2.20318	2.2042	2.20421	2.20386	0.000591805
0.52	2.19745	2.20623	2.20623	2.2033	0.00506914
0.53	2.21817	2.20536	2.20534	2.20962	0.00740164
0.54	2.20519	2.20756	2.20754	2.20676	0.00136258
0.55	2.19598	2.20295	2.203	2.20064	0.00403864
0.56	2.1952	2.19738	2.19735	2.19664	0.00125005
0.57	2.19346	2.19835	2.19834	2.19672	0.00282036
0.58	2.19996	2.19913	2.19913	2.19941	0.000479201
0.59	2.20095	2.2016	2.20155	2.20137	0.000361709
0.6	2.19679	2.20259	2.20252	2.20063	0.00332861
0.61	2.20907	2.20331	2.20332	2.20523	0.00332265
0.62	2.20532	2.20534	2.20536	2.20534	2e-05
0.63	2.20477	2.20606	2.20601	2.20561	0.000730776
0.64	2.20253	2.20137	2.2013	2.20173	0.000690821
0.65	2.19138	2.20401	2.20403	2.19981	0.00729771
0.66	2.19876	2.20372	2.20373	2.20207	0.00286655
0.67	2.21143	2.20098	2.20095	2.20445	0.00604199
0.68	2.19036	2.20532	2.2053	2.20033	0.00863139
0.69	2.2021	2.20291	2.20284	2.20262	0.000448813
0.7	2.19792	2.20059	2.20059	2.1997	0.00154153
0.71	2.19371	2.20257	2.20251	2.1996	0.00509809
0.72	2.19381	2.2065	2.2064	2.20224	0.00729788
0.73	2.19654	2.20466	2.20461	2.20194	0.00467372
0.74	2.19498	2.20771	2.20768	2.20346	0.00734102
0.75	2.20147	2.19858	2.19856	2.19954	0.00167435
0.76	2.20991	2.203	2.20298	2.2053	0.00399528
0.77	2.20415	2.20382	2.20382	2.20393	0.000190526
0.78	2.20408	2.20195	2.202	2.20268	0.00121558
0.79	2.20578	2.20637	2.20635	2.20617	0.000335012
0.8	2.20825	2.20742	2.20744	2.2077	0.000473533
0.81	2.2053	2.21419	2.21413	2.21121	0.00511541
0.82	2.20668	2.20739	2.20738	2.20715	0.000407063
0.83	2.20657	2.20987	2.20988	2.20877	0.00190815
0.84	2.20711	2.22439	2.22434	2.21861	0.00996221
0.85	2.20537	2.21485	2.21484	2.21169	0.0054704
0.86	2.19676	2.21738	2.21734	2.21049	0.0118934
0.87	2.19945	2.2133	2.21323	2.20866	0.00797617
0.88	2.20686	2.21779	2.21779	2.21415	0.00631044
0.89	2.19182	2.22105	2.22094	2.21127	0.0168443
0.9	2.203	2.21312	2.2131	2.20974	0.00583702
0.91	2.21074	2.21511	2.21511	2.21365	0.00252302
0.92	2.20454	2.21928	2.21924	2.21435	0.00849862
0.93	2.20527	2.21708	2.21704	2.21313	0.00680699
0.94	2.20755	2.2206	2.22066	2.21627	0.0075518
0.95	2.1974	2.21681	2.21684	2.21035	0.011215
0.96	2.21084	2.22159	2.2216	2.21801	0.0062094
0.97	2.20094	2.21494	2.21494	2.21027	0.0080829
0.98	2.19333	2.22325	2.22322	2.21327	0.0172657
0.99	2.20999	2.22142	2.22142	2.21761	0.00659911
1	2.20535	2.2266	2.22662	2.21952	0.0122745
1.01	2.19821	2.21991	2.21984	2.21265	0.0125083
1.02	2.19615	2.21845	2.21846	2.21102	0.0128778
1.03	2.2045	2.22097	2.22095	2.21547	0.00950319
1.04	2.20933	2.21922	2.21915	2.2159	0.00568989
1.05	2.19945	2.2235	2.22347	2.21547	0.0138766
1.06	2.20636	2.21419	2.21418	2.21158	0.00451777
1.07	2.19656	2.21602	2.21601	2.20953	0.0112324
1.08	2.19761	2.21653	2.21651	2.21022	0.0109177
1.09	2.20969	2.22294	2.22294	2.21852	0.00764989
1.1	2.20025	2.22211	2.22211	2.21482	0.0126209
1.11	2.20012	2.22103	2.22102	2.21406	0.0120695
1.12	2.19714	2.22146	2.22141	2.21334	0.0140267
1.13	2.21438	2.22272	2.22276	2.21995	0.00482669
1.14	2.20117	2.22484	2.22485	2.21695	0.0136688
1.15	2.21496	2.21562	2.2157	2.21543	0.00040612
1.16	2.21196	2.21818	2.21812	2.21609	0.00357392
1.17	2.21135	2.21856	2.21848	2.21613	0.00413979
1.18	2.20629	2.21426	2.21425	2.2116	0.0045986
1.19	2.20036	2.21368	2.21364	2.20923	0.00767878
1.2	2.20713	2.21488	2.21479	2.21227	0.00444871
1.21	2.20429	2.22662	2.22661	2.21917	0.0128893
1.22	2.19367	2.22118	2.22119	2.21201	0.0158858
1.23	2.20868	2.22394	2.22396	2.21886	0.00881614
1.24	2.18751	2.22583	2.22583	2.21306	0.0221241
1.25	2.19067	2.22578	2.22576	2.21407	0.020265
1.26	2.194	2.21976	2.21966	2.21114	0.0148438
1.27	2.18763	2.221	2.22103	2.20989	0.0192748
1.28	2.19783	2.223	2.22301	2.21461	0.0145348
1.29	2.18638	2.23138	2.23137	2.21638	0.0259779
1.3	2.18828	2.22796	2.22794	2.21473	0.0229035
1.31	2.18586	2.22513	2.22513	2.21204	0.0226725
1.32	2.18425	2.22161	2.22153	2.20913	0.0215467
1.33	2.18899	2.2182	2.21819	2.20846	0.0168615
1.34	2.17393	2.22205	2.22201	2.206	0.0277706
1.35	2.18235	2.22439	2.22425	2.21033	0.0242315
1.36	2.18353	2.22639	2.22642	2.21211	0.0247539
1.37	2.17181	2.21929	2.21928	2.20346	0.0274097
1.38	2.18727	2.22104	2.22104	2.20978	0.0194971
1.39	2.1778	2.21745	2.21743	2.20423	0.0228862
1.4	2.18592	2.21782	2.21781	2.20718	0.0184146
1.41	2.18679	2.21616	2.21614	2.20636	0.016951
1.42	2.18524	2.21635	2.21633	2.20597	0.0179556
1.43	2.18172	2.22664	2.22661	2.21166	0.0259259
1.44	2.17978	2.22443	2.22442	2.20954	0.0257758
1.45	2.18658	2.22019	2.22017	2.20898	0.019399
1.46	2.18984	2.22434	2.22429	2.21282	0.0199042
1.47	2.19174	2.22258	2.22259	2.2123	0.0178084
1.48	2.18619	2.21461	2.21457	2.20512	0.0163968
1.49	2.18092	2.22235	2.22236	2.20854	0.0239225
1.5	2.18096	2.22057	2.2204	2.20731	0.0228199
1.51	2.19006	2.2221	2.22195	2.21137	0.0184552
1.52	2.18768	2.21969	2.21966	2.20901	0.0184723
1.53	2.19033	2.21962	2.21961	2.20985	0.0169077
1.54	2.18405	2.22821	2.22821	2.21349	0.0254958
1.55	2.17915	2.22465	2.22468	2.20949	0.0262781
1.56	2.18078	2.22353	2.22355	2.20929	0.0246875
1.57	2.18451	2.22208	2.22201	2.20953	0.0216709
1.58	2.19427	2.22164	2.22163	2.21251	0.0157992
1.59	2.18672	2.22473	2.22468	2.21204	0.0219307
1.6	2.18501	2.2193	2.21928	2.20786	0.0197916
1.61	2.17721	2.22281	2.22284	2.20762	0.0263358
1.62	2.187	2.21859	2.21837	2.20799	0.0181753
1.63	2.18524	2.21604	2.21604	2.20577	0.0177824
1.64	2.19273	2.2153	2.21523	2.20775	0.0130106
1.65	2.1868	2.22799	2.228	2.21426	0.0237839
1.66	2.18483	2.22803	2.228	2.21362	0.0249329
1.67	2.19538	2.2201	2.22009	2.21186	0.0142692
1.68	2.19136	2.22905	2.22899	2.21647	0.021743
1.69	2.19668	2.22506	2.22507	2.2156	0.0163881
1.7	2.1832	2.22845	2.22846	2.21337	0.026128
1.71	2.20166	2.22202	2.22201	2.21523	0.011752
1.72	2.20048	2.2291	2.22912	2.21957	0.0165295
1.73	2.19643	2.21942	2.21944	2.21176	0.0132791
1.74	2.19486	2.22326	2.22328	2.2138	0.0164025
1.75	2.1953	2.21918	2.2191	2.21119	0.0137641
1.76	2.187	2.21745	2.21745	2.2073	0.0175803
1.77	2.19312	2.22189	2.22191	2.21231	0.0166161
1.78	2.19762	2.22395	2.22394	2.21517	0.0151987
1.79	2.19698	2.22589	2.22592	2.21626	0.0166999
1.8	2.20089	2.2238	2.22384	2.21618	0.0132387
1.81	2.19115	2.22679	2.22682	2.21492	0.0205854
1.82	2.19711	2.22185	2.22183	2.2136	0.0142779
1.83	2.19545	2.22207	2.2221	2.21321	0.0153777
1.84	2.20065	2.22093	2.22095	2.21418	0.0117144
1.85	2.18858	2.22236	2.22236	2.2111	0.0195029
1.86	2.19601	2.22378	2.22375	2.21451	0.0160244
1.87	2.19962	2.22839	2.22843	2.21881	0.0166219
1.88	2.18846	2.22888	2.22888	2.21541	0.0233365
1.89	2.1953	2.22274	2.22276	2.2136	0.0158483
1.9	2.1895	2.22846	2.22846	2.21547	0.0224936
1.91	2.18807	2.22423	2.22422	2.21217	0.0208741
1.92	2.19406	2.22832	2.22837	2.21692	0.0197945
1.93	2.19842	2.22577	2.22578	2.21666	0.0157934
1.94	2.18839	2.22082	2.22065	2.20995	0.0186746
1.95	2.1961	2.22906	2.22907	2.21808	0.0190324
1.96	2.20841	2.22615	2.22615	2.22024	0.0102422
1.97	2.19125	2.21916	2.2192	2.20987	0.0161254
1.98	2.19349	2.22496	2.22488	2.21444	0.0181462
1.99	2.20179	2.2253	2.22533	2.21747	0.0135822
2	2.18798	2.21757	2.21753	2.20769	0.0170723
2.01	2.19822	2.22767	2.22767	2.21785	0.017003
2.02	2.18161	2.22409	2.22407	2.20992	0.0245201
2.03	2.1977	2.22155	2.22157	2.21361	0.0137756
2.04	2.18336	2.22148	2.22146	2.20877	0.0220028
2.05	2.19229	2.22417	2.22418	2.21355	0.0184088
2.06	2.18568	2.22163	2.22162	2.20964	0.0207529
2.07	2.19276	2.22816	2.22817	2.21636	0.0204411
2.08	2.19701	2.21986	2.21988	2.21225	0.0131982
2.09	2.19149	2.21965	2.21961	2.21025	0.0162466
2.1	2.1968	2.21955	2.21947	2.21194	0.0131117
2.11	2.19513	2.21598	2.21597	2.20903	0.0120349
2.12	2.2011	2.22351	2.22354	2.21605	0.0129471
2.13	2.18233	2.22634	2.22638	2.21168	0.0254207
2.14	2.19454	2.21454	2.21453	2.20787	0.0115441
2.15	2.19207	2.21817	2.21818	2.20947	0.0150717
2.16	2.18593	2.21118	2.21111	2.20274	0.0145579
2.17	2.18062	2.21188	2.2117	2.2014	0.0179962
2.18	2.19096	2.21128	2.21124	2.20449	0.0117202
2.19	2.18347	2.21557	2.21552	2.20485	0.0185185
2.2	2.17935	2.21451	2.2145	2.20279	0.0202967
2.21	2.18573	2.21864	2.21858	2.20765	0.0189833
2.22	2.18162	2.21878	2.21882	2.20641	0.0214659
2.23	2.18871	2.22572	2.2257	2.21338	0.021362
2.24	2.18631	2.22455	2.2245	2.21179	0.0220635
2.25	2.18464	2.22206	2.22211	2.2096	0.0216189
2.26	2.17878	2.22165	2.22147	2.2073	0.0246992
2.27	2.18696	2.22586	2.22563	2.21282	0.0223928
2.28	2.19309	2.23236	2.23231	2.21925	0.0226581
2.29	2.18643	2.23133	2.23132	2.21636	0.0259201
2.3	2.18998	2.22151	2.22154	2.21101	0.0182125
2.31	2.18191	2.22174	2.22172	2.20846	0.0229901
2.32	2.1793	2.22337	2.2232	2.20862	0.0253949
2.33	2.18506	2.22905	2.22905	2.21439	0.0253976
2.34	2.18617	2.22548	2.22551	2.21239	0.0227043
2.35	2.1839	2.22384	2.2239	2.21055	0.0230767
2.36	2.18923	2.22522	2.22521	2.21322	0.020776
2.37	2.19104	2.22548	2.22547	2.214	0.0198811
2.38	2.18285	2.22505	2.225	2.21097	0.0243498
2.39	2.19259	2.22958	2.22959	2.21725	0.0213591
2.4	2.1925	2.22685	2.22677	2.21537	0.0198089
2.41	2.18108	2.22868	2.22869	2.21282	0.0274848
2.42	2.19126	2.22758	2.22766	2.2155	0.0209925
2.43	2.18505	2.22481	2.22484	2.21157	0.0229641
2.44	2.18175	2.22109	2.22103	2.20796	0.0226957
2.45	2.1943	2.22398	2.22398	2.21409	0.0171358
2.46	2.19133	2.2253	2.22531	2.21398	0.0196155
2.47	2.18305	2.22118	2.22119	2.20847	0.0220173
2.48	2.19022	2.22861	2.22863	2.21582	0.0221703
2.49	2.17484	2.21932	2.21934	2.2045	0.0256863
2.5	2.18716	2.22396	2.22388	2.21167	0.0212234
2.51	2.18848	2.22507	2.22502	2.21286	0.0211108
2.52	2.17325	2.2265	2.22648	2.20874	0.0307381
2.53	2.1876	2.2209	2.22088	2.20979	0.01922
2.54	2.18552	2.22805	2.22802	2.21386	0.0245461
2.55	2.18538	2.2286	2.22857	2.21418	0.0249444
2.56	2.18778	2.22818	2.22818	2.21471	0.023325
2.57	2.18509	2.22613	2.22617	2.21246	0.023706
2.58	2.18902	2.22105	2.22109	2.21039	0.0185041
2.59	2.18644	2.2322	2.2322	2.21695	0.0264195
2.6	2.19105	2.22853	2.22853	2.21604	0.0216391
2.61	2.17581	2.22601	2.22591	2.20924	0.0289542
2.62	2.19268	2.22444	2.22445	2.21386	0.0183395
2.63	2.175	2.22526	2.22538	2.20855	0.0290523
2.64	2.1875	2.22762	2.2276	2.21424	0.0231575
2.65	2.18492	2.23039	2.23031	2.21521	0.0262291
2.66	2.19434	2.22606	2.22614	2.21551	0.0183367
2.67	2.19345	2.23452	2.23455	2.22084	0.0237204
2.68	2.18531	2.23242	2.23238	2.2167	0.0271874
2.69	2.18053	2.2277	2.22765	2.21196	0.0272192
2.7	2.19376	2.23109	2.23109	2.21865	0.0215525
2.71	2.18562	2.23371	2.2337	2.21768	0.0277619
2.72	2.18131	2.24135	2.24135	2.22134	0.0346641
2.73	2.18479	2.23919	2.23921	2.22106	0.0314136
2.74	2.17742	2.23869	2.23869	2.21827	0.0353743
2.75	2.1849	2.23923	2.23928	2.22114	0.0313819
2.76	2.17537	2.23488	2.23482	2.21502	0.0343408
2.77	2.18289	2.23432	2.23431	2.21717	0.0296902
2.78	2.18866	2.23094	2.23092	2.21684	0.0244046
2.79	2.17916	2.23001	2.23	2.21306	0.0293554
2.8	2.18035	2.22884	2.22885	2.21268	0.0279986
2.81	2.18525	2.22707	2.2271	2.21314	0.0241535
2.82	2.17911	2.23008	2.22995	2.21305	0.0293901
2.83	2.18211	2.23258	2.23259	2.21576	0.0291418
2.84	2.18362	2.23383	2.23387	2.21711	0.0290003
2.85	2.18191	2.23687	2.23693	2.21857	0.0317485
2.86	2.17555	2.23493	2.23493	2.21514	0.0342831
2.87	2.19062	2.23738	2.2374	2.2218	0.0270027
2.88	2.18382	2.23535	2.23539	2.21819	0.0297624
2.89	2.19435	2.23567	2.2357	2.22191	0.0238648
2.9	2.17665	2.2281	2.22808	2.21094	0.0296989
2.91	2.18341	2.23524	2.23532	2.21799	0.0299472
2.92	2.17847	2.237	2.23698	2.21748	0.0337865
2.93	2.18181	2.23403	2.234	2.21661	0.0301406
2.94	2.17933	2.22727	2.22729	2.2113	0.0276839
2.95	2.19015	2.22975	2.22978	2.21656	0.0228717
2.96	2.18042	2.23184	2.23186	2.21471	0.0296931
2.97	2.18392	2.22874	2.2288	2.21382	0.0258942
2.98	2.19063	2.23082	2.23079	2.21741	0.0231951
2.99	2.18941	2.22497	2.22484	2.21307	0.0204932
3	2.19288	2.2232	2.22311	2.21306	0.0174793
3.01	2.19557	2.22718	2.22721	2.21665	0.0182587
3.02	2.19196	2.22764	2.22745	2.21568	0.0205452
3.03	2.19833	2.23352	2.23353	2.22179	0.0203198
3.04	2.1893	2.23049	2.23052	2.21677	0.0237897
3.05	2.18453	2.22966	2.22966	2.21462	0.0260558
3.06	2.18385	2.22635	2.22628	2.21216	0.0245172
3.07	2.19244	2.22527	2.22533	2.21435	0.0189718
3.08	2.18901	2.23162	2.23159	2.21741	0.0245922
3.09	2.17648	2.23085	2.23081	2.21271	0.031379
3.1	2.19553	2.2313	2.2313	2.21938	0.0206518
3.11	2.18317	2.24016	2.24018	2.22117	0.032909
3.12	2.19491	2.23688	2.23683	2.22287	0.024217
3.13	2.1819	2.23947	2.23946	2.22028	0.0332352
3.14	2.18677	2.23942	2.23941	2.22187	0.0303946
3.15	2.187	2.23118	2.23116	2.21645	0.0255016
3.16	2.17349	2.23346	2.23346	2.21347	0.0346237
3.17	2.18421	2.23106	2.23106	2.21544	0.0270489
3.18	2.18525	2.22864	2.22862	2.21417	0.0250455
3.19	2.17737	2.23002	2.2301	2.2125	0.0304206
3.2	2.18914	2.23055	2.23053	2.21674	0.0239023
3.21	2.17854	2.23731	2.23732	2.21772	0.0339338
3.22	2.19164	2.23843	2.23831	2.22279	0.0269796
3.23	2.18424	2.23341	2.2335	2.21705	0.0284143
3.24	2.19304	2.23086	2.23084	2.21825	0.0218296
3.25	2.18349	2.23132	2.23127	2.21536	0.0276002
3.26	2.19321	2.2366	2.23657	2.22213	0.0250426
3.27	2.1901	2.23613	2.23613	2.22079	0.0265754
3.28	2.17956	2.23434	2.23443	2.21611	0.0316533
3.29	2.19119	2.23309	2.23308	2.21912	0.0241881
3.3	2.19373	2.23174	2.23159	2.21902	0.0219019
3.31	2.19394	2.22947	2.22949	2.21763	0.020519
3.32	2.18638	2.23307	2.23308	2.21751	0.0269594
3.33	2.18661	2.23562	2.23547	2.21923	0.0282527
3.34	2.1925	2.23525	2.23532	2.22102	0.024702
3.35	2.19343	2.23197	2.23198	2.21913	0.022254
3.36	2.18259	2.23324	2.23308	2.2163	0.0291967
3.37	2.19626	2.2265	2.22645	2.2164	0.0174447
3.38	2.17883	2.23081	2.23082	2.21349	0.0300136
3.39	2.19814	2.22747	2.22743	2.21768	0.0169221
3.4	2.18678	2.23512	2.2351	2.219	0.0279033
3.41	2.18288	2.2321	2.23212	2.2157	0.028423
3.42	2.17746	2.22523	2.22526	2.20932	0.0275887
3.43	2.1807	2.23183	2.23187	2.2148	0.0295315
3.44	2.17664	2.2384	2.23838	2.21781	0.0356514
3.45	2.17739	2.23683	2.23683	2.21702	0.0343177
3.46	2.18929	2.24284	2.24286	2.225	0.0309229
3.47	2.1908	2.23826	2.23824	2.22243	0.0273953
3.48	2.19011	2.23566	2.23562	2.22046	0.0262868
3.49	2.18964	2.23534	2.23532	2.2201	0.0263791
3.5	2.18902	2.23494	2.23493	2.21963	0.026509
3.51	2.18421	2.23909	2.23889	2.22073	0.0316274
3.52	2.18471	2.23981	2.23983	2.22145	0.0318178
3.53	2.18681	2.23677	2.23666	2.22008	0.0288127
3.54	2.18817	2.24139	2.24145	2.22367	0.0307439
3.55	2.18721	2.23789	2.23788	2.22099	0.0292572
3.56	2.186	2.24593	2.2459	2.22594	0.0345919
3.57	2.18084	2.22901	2.22886	2.2129	0.0277678
3.58	2.18659	2.2321	2.23212	2.21694	0.026281
3.59	2.19451	2.23987	2.23984	2.22474	0.02618
3.6	2.18638	2.24396	2.24398	2.22477	0.0332496
3.61	2.18039	2.24035	2.24033	2.22036	0.0346122
3.62	2.18254	2.24116	2.24117	2.22162	0.0338472
3.63	2.18492	2.23917	2.2392	2.2211	0.0313299
3.64	2.18692	2.23667	2.23669	2.22009	0.028729
3.65	2.19002	2.24059	2.24061	2.22374	0.0292024
3.66	2.19209	2.23874	2.23874	2.22319	0.0269334
3.67	2.18797	2.23765	2.23768	2.2211	0.0286914
3.68	2.19082	2.23212	2.232	2.21831	0.02381
3.69	2.18546	2.23214	2.23204	2.21655	0.0269219
3.7	2.17341	2.23028	2.23033	2.21134	0.0328484
3.71	2.18805	2.23423	2.23417	2.21882	0.0266447
3.72	2.18705	2.23254	2.23254	2.21738	0.0262637
3.73	2.17931	2.23383	2.23386	2.21567	0.0314858
3.74	2.19726	2.22695	2.22694	2.21705	0.0171386
3.75	2.19068	2.22701	2.22706	2.21492	0.0209896
3.76	2.18487	2.22644	2.22631	2.21254	0.023963
3.77	2.19306	2.22602	2.22598	2.21502	0.0190179
3.78	2.17804	2.22903	2.22906	2.21204	0.0294478
3.79	2.18639	2.22726	2.22727	2.21364	0.0235992
3.8	2.18212	2.22826	2.22826	2.21288	0.0266389
3.81	2.1935	2.23002	2.22993	2.21782	0.0210589
3.82	2.18219	2.23482	2.2348	2.21727	0.0303802
3.83	2.18682	2.23263	2.23261	2.21735	0.0264426
3.84	2.18256	2.2367	2.23667	2.21864	0.0312491
3.85	2.1824	2.24354	2.24355	2.22316	0.0353021
3.86	2.19173	2.23577	2.2358	2.2211	0.0254352
3.87	2.19665	2.2434	2.24341	2.22782	0.026994
3.88	2.18453	2.2424	2.24242	2.22312	0.033417
3.89	2.19157	2.23405	2.23401	2.21988	0.0245143
3.9	2.1878	2.23591	2.23587	2.21986	0.0277648
3.91	2.19393	2.23308	2.23317	2.22006	0.0226293
3.92	2.18273	2.23642	2.23643	2.21853	0.0310008
3.93	2.19853	2.22773	2.22771	2.21799	0.0168529
3.94	2.18667	2.23443	2.23447	2.21852	0.0275858
3.95	2.18881	2.24255	2.24255	2.22464	0.0310268
3.96	2.18928	2.23842	2.23826	2.22199	0.0283249
3.97	2.19694	2.23337	2.23331	2.22121	0.0210156
3.98	2.17497	2.23857	2.23853	2.21736	0.0367079
3.99	2.19932	2.23215	2.2322	2.22122	0.0189689
4	2.18445	2.23605	2.23605	2.21885	0.0297913
4.01	2.19095	2.22992	2.22991	2.21693	0.0224965
4.02	2.18686	2.23653	2.23653	2.21997	0.028677
4.03	2.1872	2.23936	2.23934	2.22197	0.0301088
4.04	2.18599	2.24336	2.24331	2.22422	0.0331082
4.05	2.19616	2.24344	2.24332	2.22764	0.0272625
4.06	2.18837	2.23748	2.23739	2.22108	0.0283277
4.07	2.18538	2.24409	2.24402	2.2245	0.033876
4.08	2.19372	2.2416	2.2416	2.22564	0.0276435
4.09	2.18718	2.24012	2.24014	2.22248	0.0305707
4.1	2.18034	2.24346	2.24337	2.22239	0.0364164
4.11	2.18632	2.24318	2.24316	2.22422	0.0328224
4.12	2.17867	2.2333	2.2333	2.21509	0.0315406
4.13	2.19145	2.22895	2.22894	2.21645	0.0216477
4.14	2.18352	2.23332	2.23324	2.21669	0.028729
4.15	2.18303	2.23053	2.23054	2.2147	0.027427
4.16	2.19362	2.23754	2.2375	2.22289	0.0253457
4.17	2.18831	2.23406	2.23405	2.21881	0.0264109
4.18	2.18202	2.23882	2.23879	2.21988	0.0327848
4.19	2.18922	2.2445	2.24448	2.22607	0.0319102
4.2	2.1877	2.24319	2.24306	2.22465	0.0319997
4.21	2.19277	2.24097	2.24098	2.22491	0.0278312
4.22	2.18536	2.23971	2.23971	2.22159	0.031379
4.23	2.20444	2.23829	2.2383	2.22701	0.0195462
4.24	2.19149	2.23998	2.23996	2.22381	0.0279899
4.25	2.18636	2.24502	2.24501	2.22546	0.0338645
4.26	2.18992	2.24152	2.24148	2.22431	0.0297797
4.27	2.19047	2.24112	2.24112	2.22424	0.0292428
4.28	2.18604	2.23569	2.23566	2.21913	0.0286568
4.29	2.19114	2.24132	2.24124	2.22457	0.0289484
4.3	2.18831	2.24101	2.24109	2.22347	0.0304495
4.31	2.1885	2.24448	2.24451	2.22583	0.0323287
4.32	2.18244	2.24186	2.24185	2.22205	0.0343033
4.33	2.18985	2.24913	2.24899	2.22932	0.034185
4.34	2.18008	2.24681	2.24683	2.22457	0.0385324
4.35	2.19401	2.2498	2.24978	2.2312	0.0322046
4.36	2.19396	2.25089	2.2509	2.23192	0.0328714
4.37	2.1818	2.25419	2.25419	2.23006	0.0417944
4.38	2.18965	2.25168	2.25167	2.231	0.0358102
4.39	2.18633	2.24367	2.24365	2.22455	0.0330995
4.4	2.18498	2.24779	2.24778	2.22685	0.0362605
4.41	2.19544	2.24538	2.24541	2.22874	0.0288415
4.42	2.18944	2.2466	2.24657	2.22754	0.0329927
4.43	2.18203	2.24943	2.2495	2.22699	0.0389336
4.44	2.18883	2.24412	2.24409	2.22568	0.031913
4.45	2.18915	2.24598	2.24598	2.22704	0.0328108
4.46	2.19142	2.2535	2.25353	2.23282	0.0358506
4.47	2.17753	2.25122	2.25124	2.22666	0.0425507
4.48	2.19216	2.25472	2.25473	2.23387	0.0361219
4.49	2.17788	2.2535	2.25351	2.2283	0.0436621
4.5	2.18987	2.25226	2.25221	2.23145	0.0360065
4.51	2.18154	2.25409	2.25405	2.22989	0.0418752
4.52	2.18258	2.25499	2.25498	2.23085	0.041803
4.53	2.18185	2.25091	2.25092	2.22789	0.0398747
4.54	2.18412	2.2456	2.24555	2.22509	0.0354811
4.55	2.17198	2.24671	2.24664	2.22178	0.0431252
4.56	2.18861	2.25194	2.25192	2.23082	0.0365578
4.57	2.17652	2.25836	2.25828	2.23105	0.0472273
4.58	2.17583	2.24796	2.24794	2.22391	0.0416385
4.59	2.18646	2.24599	2.24602	2.22616	0.0343783
4.6	2.18536	2.24535	2.24532	2.22534	0.0346266
4.61	2.17908	2.24573	2.2457	2.2235	0.0384717
4.62	2.17944	2.2486	2.24855	2.22553	0.0399151
4.63	2.17459	2.24921	2.24923	2.22434	0.0430877
4.64	2.18447	2.24169	2.2417	2.22262	0.0330389
4.65	2.17569	2.24854	2.24854	2.22426	0.04206
4.66	2.17985	2.2446	2.2447	2.22305	0.0374123
4.67	2.17897	2.24666	2.24666	2.2241	0.0390808
4.68	2.1815	2.24889	2.24888	2.22642	0.0389047
4.69	2.17731	2.25253	2.25256	2.22747	0.043437
4.7	2.18943	2.25368	2.25373	2.23228	0.0371092
4.71	2.1808	2.25366	2.25366	2.22937	0.0420657
4.72	2.18451	2.24854	2.24857	2.22721	0.0369764
4.73	2.18259	2.24896	2.249	2.22685	0.0383303
4.74	2.18169	2.24749	2.24749	2.22556	0.0379896
4.75	2.17789	2.25298	2.25298	2.22795	0.0433532
4.76	2.18188	2.24912	2.24911	2.2267	0.0388181
4.77	2.17816	2.24975	2.2497	2.22587	0.0413181
4.78	2.18241	2.24355	2.24352	2.22316	0.0352905
4.79	2.18053	2.24478	2.24476	2.22336	0.037089
4.8	2.17969	2.24993	2.24989	2.2265	0.0405415
4.81	2.17275	2.2465	2.24652	2.22192	0.0425854
4.82	2.18183	2.25013	2.25016	2.22737	0.0394417
4.83	2.1843	2.25153	2.25141	2.22908	0.0387807
4.84	2.18232	2.25873	2.25873	2.23326	0.0441153
4.85	2.18072	2.25625	2.25622	2.23106	0.0435986
4.86	2.18241	2.2528	2.2528	2.22934	0.0406397
4.87	2.18475	2.2543	2.25429	2.23111	0.0401518
4.88	2.18704	2.25518	2.25515	2.23246	0.039332
4.89	2.17995	2.25122	2.25111	2.22743	0.041116
4.9	2.19303	2.24845	2.2484	2.22996	0.0319823
4.91	2.18815	2.24252	2.2425	2.22439	0.0313848
4.92	2.19058	2.25663	2.25667	2.23463	0.0381455
4.93	2.17778	2.24874	2.2486	2.22504	0.0409284
4.94	2.18186	2.25247	2.25249	2.22894	0.0407725
4.95	2.17525	2.2478	2.24781	2.22362	0.0418896
4.96	2.18952	2.24381	2.24384	2.22572	0.031353
4.97	2.17076	2.24556	2.24553	2.22062	0.0431771
4.98	2.17647	2.2474	2.24741	2.22376	0.0409543
4.99	2.18639	2.25005	2.25006	2.22883	0.036757
5	2.16411	2.25188	2.25189	2.22263	0.0506769
5.01	2.18089	2.25013	2.25011	2.22704	0.03997
5.02	2.17119	2.24519	2.24517	2.22052	0.0427181
5.03	2.17825	2.24486	2.24494	2.22268	0.0384804
5.04	2.18078	2.24852	2.24848	2.22593	0.0390982
5.05	2.17277	2.24362	2.24365	2.22001	0.0409139
5.06	2.1786	2.24381	2.24383	2.22208	0.0376548
5.07	2.1738	2.24448	2.24448	2.22092	0.0408071
5.08	2.17812	2.25377	2.25368	2.22852	0.0436506
5.09	2.17982	2.25136	2.25136	2.22751	0.0413036
5.1	2.17393	2.25163	2.25162	2.22573	0.0448572
5.11	2.18694	2.25214	2.2521	2.23039	0.0376317
5.12	2.18925	2.24754	2.2476	2.22813	0.0336711
5.13	2.17953	2.24341	2.24346	2.22213	0.0368956
5.14	2.17945	2.24727	2.24728	2.22467	0.0391588
5.15	2.187	2.24216	2.242	2.22372	0.0318006
5.16	2.1949	2.24672	2.24674	2.22945	0.0299241
5.17	2.17631	2.24556	2.24552	2.22246	0.03997
5.18	2.18086	2.24333	2.2433	2.2225	0.0360584
5.19	2.18374	2.24494	2.24498	2.22455	0.0353454
5.2	2.17536	2.24394	2.244	2.2211	0.039612
5.21	2.17651	2.24827	2.24827	2.22435	0.0414307
5.22	2.17816	2.24936	2.24936	2.22563	0.0411073
5.23	2.18315	2.24725	2.24726	2.22589	0.037011
5.24	2.17701	2.24835	2.24832	2.22456	0.0411795
5.25	2.18541	2.24023	2.24015	2.22193	0.0316273
5.26	2.18114	2.24025	2.24027	2.22055	0.0341329
5.27	2.17725	2.24808	2.24805	2.22446	0.0408851
5.28	2.18261	2.24779	2.24762	2.22601	0.0375827
5.29	2.18486	2.24376	2.24376	2.22413	0.0340059
5.3	2.18017	2.24867	2.24867	2.22584	0.0395485
5.31	2.18432	2.24838	2.24836	2.22702	0.0369793
5.32	2.18563	2.24274	2.24269	2.22369	0.032958
5.33	2.16811	2.24341	2.24338	2.2183	0.0434658
5.34	2.17778	2.2446	2.24457	2.22232	0.0385699
5.35	2.17458	2.24682	2.24681	2.22274	0.0417049
5.36	2.182	2.24828	2.24834	2.22621	0.0382841
5.37	2.17493	2.25079	2.25082	2.22551	0.0438065
5.38	2.17702	2.24917	2.24919	2.22513	0.0416616
5.39	2.17684	2.2502	2.25018	2.22574	0.0423486
5.4	2.17124	2.24391	2.24388	2.21968	0.0419474
5.41	2.18059	2.25125	2.25128	2.22771	0.0408042
5.42	2.18039	2.2489	2.24889	2.22606	0.0395514
5.43	2.17608	2.24675	2.24675	2.22319	0.0408013
5.44	2.18319	2.24864	2.24861	2.22681	0.0377789
5.45	2.18121	2.24096	2.24094	2.22104	0.0344909
5.46	2.18055	2.24548	2.24544	2.22382	0.0374758
5.47	2.18408	2.24772	2.24773	2.22651	0.0367455
5.48	2.17293	2.24379	2.24379	2.22017	0.040911
5.49	2.18363	2.24351	2.24351	2.22355	0.0345717
5.5	2.18141	2.24097	2.24098	2.22112	0.0343899
5.51	2.17805	2.24073	2.24074	2.21984	0.0361912
5.52	2.18318	2.23994	2.23995	2.22102	0.0327733
5.53	2.19196	2.24377	2.2438	2.22651	0.0299212
5.54	2.1852	2.24561	2.24556	2.22546	0.0348633
5.55	2.18191	2.2402	2.24013	2.22075	0.0336336
5.56	2.18769	2.2399	2.23992	2.2225	0.0301492
5.57	2.16738	2.24984	2.24987	2.22236	0.047617
5.58	2.17404	2.23746	2.23736	2.21629	0.0365867
5.59	2.17312	2.242	2.24197	2.21903	0.0397592
5.6	2.17569	2.23888	2.23895	2.21784	0.036503
5.61	2.18221	2.23657	2.23652	2.21843	0.0313703
5.62	2.18112	2.23998	2.24004	2.22038	0.0340002
5.63	2.18385	2.24308	2.24307	2.22333	0.0341936
5.64	2.18494	2.24045	2.2405	2.22196	0.0320632
5.65	2.18164	2.24148	2.24145	2.22152	0.03454
5.66	2.17725	2.25003	2.24998	2.22575	0.0420051
5.67	2.18553	2.24061	2.24059	2.22224	0.0317947
5.68	2.18258	2.24555	2.24556	2.22456	0.0363586
5.69	2.18918	2.25293	2.25295	2.23169	0.0368119
5.7	2.19345	2.24514	2.24512	2.2279	0.0298375
5.71	2.18815	2.24638	2.24642	2.22698	0.0336307
5.72	2.17091	2.2435	2.2435	2.2193	0.0419099
5.73	2.18266	2.2534	2.25329	2.22978	0.04081
5.74	2.18157	2.24584	2.24586	2.22442	0.0371121
5.75	2.18768	2.24093	2.24078	2.22313	0.0307007
5.76	2.17854	2.24337	2.2434	2.22177	0.0374383
5.77	2.18192	2.24204	2.24203	2.222	0.0347074
5.78	2.17698	2.24335	2.24336	2.22123	0.0383216
5.79	2.19414	2.24195	2.24193	2.22601	0.0275973
5.8	2.18587	2.24673	2.24678	2.22646	0.035152
5.81	2.19378	2.24306	2.24298	2.22661	0.0284288
5.82	2.17047	2.22921	2.22924	2.20964	0.0339222
5.83	2.17899	2.25005	2.25004	2.22636	0.0410236
5.84	2.18424	2.23962	2.23959	2.22115	0.031965
5.85	2.18779	2.24065	2.24064	2.22303	0.0305158
5.86	2.17923	2.24147	2.24147	2.22072	0.0359343
5.87	2.18252	2.23739	2.23749	2.21913	0.0317081
5.88	2.18703	2.23856	2.23859	2.22139	0.0297595
5.89	2.18366	2.24026	2.24021	2.22138	0.0326636
5.9	2.17225	2.24027	2.24021	2.21758	0.0392541
5.91	2.18063	2.23373	2.23378	2.21605	0.0306717
5.92	2.16797	2.23904	2.239	2.21534	0.0410207
5.93	2.17151	2.23257	2.23259	2.21222	0.0352588
5.94	2.17527	2.24277	2.24277	2.22027	0.0389711
5.95	2.18287	2.23932	2.23933	2.22051	0.0325943
5.96	2.17811	2.24296	2.24295	2.22134	0.0374383
5.97	2.18166	2.24214	2.24216	2.22199	0.0349239
5.98	2.17938	2.24029	2.24029	2.21999	0.0351664
5.99	2.1759	2.24683	2.24681	2.22318	0.0409457
6	2.17987	2.2503	2.25029	2.22682	0.0406599
6.01	2.18488	2.25387	2.25383	2.23086	0.0398199
6.02	2.18341	2.24493	2.24497	2.22444	0.0355301
6.03	2.1838	2.25332	2.25333	2.23015	0.0401403
6.04	2.18852	2.24719	2.24719	2.22763	0.0338731
6.05	2.18068	2.24312	2.2431	2.2223	0.036044
6.06	2.18296	2.2502	2.25021	2.22779	0.0388239
6.07	2.18084	2.24855	2.24858	2.22599	0.039101
6.08	2.19004	2.24685	2.24685	2.22791	0.0327993
6.09	2.1855	2.25096	2.25096	2.22914	0.0377933
6.1	2.18562	2.24846	2.2484	2.22749	0.0362634
6.11	2.18204	2.24588	2.24588	2.2246	0.036858
6.12	2.19464	2.25418	2.25419	2.23434	0.0343783
6.13	2.17985	2.2518	2.25184	2.22783	0.0415519
6.14	2.1908	2.24944	2.24944	2.22989	0.0338558
6.15	2.17949	2.25512	2.25508	2.2299	0.0436535
6.16	2.20153	2.25317	2.25316	2.23595	0.0298115
6.17	2.18599	2.25237	2.25232	2.23023	0.0383101
6.18	2.20058	2.2529	2.2529	2.23546	0.030207
6.19	2.19135	2.25003	2.24999	2.23046	0.0338674
6.2	2.18999	2.25982	2.25975	2.23652	0.0402962
6.21	2.18317	2.25598	2.25592	2.23169	0.0420196
6.22	2.18838	2.26291	2.26293	2.23807	0.0430357
6.23	2.18856	2.25214	2.25219	2.23096	0.0367224
6.24	2.18761	2.2499	2.24989	2.22913	0.0359603
6.25	2.18507	2.25595	2.25596	2.23233	0.0409255
6.26	2.18371	2.25548	2.25542	2.23154	0.0414191
6.27	2.18976	2.26365	2.26363	2.23901	0.0426546
6.28	2.18277	2.25624	2.25605	2.23169	0.0423632
6.29	2.17906	2.25914	2.25912	2.23244	0.0462284
6.3	2.1867	2.25167	2.25162	2.23	0.037496
6.31	2.20069	2.25694	2.25693	2.23819	0.0324731
6.32	2.19488	2.25043	2.25042	2.23191	0.0320689
6.33	2.1914	2.24944	2.24946	2.2301	0.0335152
6.34	2.18944	2.25308	2.25303	2.23185	0.0367281
6.35	2.18734	2.24796	2.24796	2.22775	0.034999
6.36	2.18551	2.24788	2.24788	2.22709	0.0360093
6.37	2.18658	2.2449	2.24492	2.22547	0.0336768
6.38	2.18958	2.25335	2.2533	2.23208	0.0368032
6.39	2.19832	2.24382	2.24385	2.22866	0.0262781
6.4	2.19101	2.24535	2.24533	2.22723	0.0313674
6.41	2.19354	2.24464	2.24462	2.2276	0.0294968
6.42	2.18659	2.2425	2.24253	2.22387	0.0322883
6.43	2.19893	2.24042	2.24036	2.22657	0.023937
6.44	2.19252	2.23628	2.23626	2.22169	0.0252591
6.45	2.19733	2.23837	2.23849	2.22473	0.0237292
6.46	2.19469	2.24138	2.24137	2.22581	0.0269536
6.47	2.19278	2.23848	2.23844	2.22323	0.0263734
6.48	2.19018	2.23402	2.23401	2.2194	0.0253081
6.49	2.19588	2.24263	2.24263	2.22705	0.0269911
6.5	2.19467	2.24147	2.24148	2.22587	0.0270229
6.51	2.19501	2.23811	2.23815	2.22376	0.0248954
6.52	2.19872	2.23776	2.23777	2.22475	0.0225426
6.53	2.1833	2.24579	2.24578	2.22496	0.0360757
6.54	2.18755	2.24124	2.24123	2.22334	0.030995
6.55	2.18519	2.23617	2.23619	2.21918	0.0294391
6.56	2.18871	2.24644	2.24636	2.22717	0.0333074
6.57	2.19275	2.23716	2.23714	2.22235	0.0256344
6.58	2.18783	2.23392	2.23394	2.21856	0.0266158
6.59	2.18767	2.2325	2.23256	2.21758	0.0259
6.6	2.18251	2.23878	2.23873	2.22001	0.0324731
6.61	2.18006	2.23457	2.23451	2.21638	0.0314541
6.62	2.19692	2.23205	2.23212	2.22036	0.0203026
6.63	2.18895	2.23936	2.23931	2.22254	0.0290898
6.64	2.19098	2.23291	2.23287	2.21892	0.0241968
6.65	2.18658	2.2336	2.23347	2.21788	0.0271096
6.66	2.19228	2.23349	2.23348	2.21975	0.0237897
6.67	2.19559	2.23866	2.23864	2.2243	0.0248607
6.68	2.18156	2.24084	2.24088	2.22109	0.0342369
6.69	2.19197	2.23411	2.23413	2.22007	0.0243353
6.7	2.19	2.23165	2.23164	2.21776	0.0240438
6.71	2.18724	2.23519	2.2352	2.21921	0.0276868
6.72	2.19181	2.23639	2.2364	2.22153	0.0257412
6.73	2.18509	2.24293	2.24299	2.22367	0.0334113
6.74	2.18782	2.2353	2.23528	2.21947	0.0274068
6.75	2.19053	2.22948	2.22947	2.21649	0.0224849
6.76	2.18712	2.23259	2.23253	2.21741	0.0262348
6.77	2.18262	2.23075	2.23075	2.21471	0.0277879
6.78	2.1784	2.23838	2.23835	2.21838	0.0346208
6.79	2.19175	2.24228	2.24223	2.22542	0.0291591
6.8	2.18067	2.23272	2.23266	2.21535	0.0300338
6.81	2.18637	2.22976	2.22974	2.21529	0.0250455
6.82	2.18373	2.22613	2.22614	2.212	0.0244825
6.83	2.18268	2.22347	2.22346	2.20987	0.0235472
6.84	2.17065	2.23189	2.23182	2.21145	0.0353367
6.85	2.18899	2.2292	2.22916	2.21578	0.0232037
6.86	2.17609	2.2338	2.23378	2.21456	0.0333131
6.87	2.17978	2.23483	2.23484	2.21648	0.031786
6.88	2.18297	2.23272	2.23267	2.21612	0.0287088
6.89	2.17999	2.22042	2.22043	2.20695	0.0233452
6.9	2.18428	2.23483	2.23482	2.21798	0.0291822
6.91	2.18851	2.22546	2.22539	2.21312	0.0213129
6.92	2.18422	2.23083	2.23088	2.21531	0.0269247
6.93	2.18856	2.23246	2.23249	2.21784	0.0253543
6.94	2.17726	2.23398	2.23398	2.21507	0.0327473
6.95	2.18529	2.23876	2.23883	2.22096	0.0308911
6.96	2.18533	2.23308	2.23304	2.21715	0.0275569
6.97	2.17872	2.23175	2.23177	2.21408	0.0306227
6.98	2.1766	2.23518	2.23518	2.21565	0.0338212
6.99	2.19741	2.23757	2.23759	2.22419	0.0231922
7	2.19083	2.2395	2.23942	2.22325	0.0280766
7.01	2.182	2.23642	2.2364	2.21827	0.0314136
7.02	2.17398	2.23006	2.23007	2.21137	0.0323807
7.03	2.18114	2.23319	2.23318	2.21584	0.0300482
7.04	2.17887	2.233	2.23298	2.21495	0.0312462
7.05	2.17999	2.2288	2.22878	2.21252	0.0281747
7.06	2.18813	2.2287	2.22872	2.21518	0.0234289
7.07	2.19348	2.22596	2.22593	2.21512	0.0187437
7.08	2.17304	2.23484	2.23488	2.21425	0.0356918
7.09	2.18307	2.22561	2.22549	2.21139	0.0245259
7.1	2.18759	2.22369	2.22369	2.21166	0.0208423
7.11	2.1895	2.23173	2.23167	2.21763	0.0243642
7.12	2.18576	2.23082	2.23084	2.21581	0.0260212
7.13	2.18467	2.23736	2.2374	2.21981	0.0304321
7.14	2.18644	2.23273	2.23282	2.21733	0.0267516
7.15	2.18849	2.23253	2.23257	2.21786	0.0254381
7.16	2.1753	2.24234	2.24237	2.22	0.0387142
7.17	2.18613	2.23059	2.23063	2.21578	0.0256805
7.18	2.17831	2.23445	2.23446	2.21574	0.0324153
7.19	2.18414	2.22418	2.22407	2.2108	0.0230854
7.2	2.18251	2.22788	2.22784	2.21274	0.0261828
7.21	2.1839	2.2301	2.23014	2.21471	0.0266851
7.22	2.18096	2.23097	2.23095	2.21429	0.0288675
7.23	2.18545	2.22482	2.22478	2.21168	0.0227187
7.24	2.18426	2.22089	2.22094	2.2087	0.0211628
7.25	2.18236	2.22364	2.22365	2.20988	0.0238359
7.26	2.17799	2.22428	2.22428	2.20885	0.0267255
7.27	2.1743	2.22241	2.22242	2.20638	0.0277792
7.28	2.19081	2.22734	2.22732	2.21516	0.0210848
7.29	2.17226	2.22841	2.22834	2.20967	0.032398
7.3	2.17575	2.22848	2.2285	2.21091	0.0304495
7.31	2.16897	2.22512	2.22496	2.20635	0.0323721
7.32	2.18081	2.23051	2.23045	2.21392	0.028677
7.33	2.17393	2.21961	2.21962	2.20439	0.0263762
7.34	2.17486	2.22618	2.22614	2.20906	0.0296181
7.35	2.16632	2.22858	2.22859	2.20783	0.0359487
7.36	2.17884	2.22735	2.22734	2.21118	0.0280044
7.37	2.18152	2.22334	2.22334	2.2094	0.0241448
7.38	2.17609	2.22474	2.22472	2.20852	0.0280823
7.39	2.17594	2.22289	2.22295	2.20726	0.0271239
7.4	2.18416	2.228	2.228	2.21339	0.025311
7.41	2.17815	2.23096	2.23093	2.21335	0.0304812
7.42	2.17751	2.22499	2.22491	2.20914	0.0273895
7.43	2.18767	2.23001	2.23	2.21589	0.0244421
7.44	2.171	2.23158	2.23159	2.21139	0.0349788
7.45	2.17865	2.22832	2.22833	2.21177	0.0286799
7.46	2.17668	2.22403	2.22403	2.20825	0.0273375
7.47	2.16781	2.23075	2.23074	2.20977	0.0363355
7.48	2.18057	2.22977	2.22979	2.21338	0.0284114
7.49	2.17423	2.22659	2.22658	2.20913	0.0302272
7.5	2.17697	2.2315	2.23151	2.21333	0.0314858
7.51	2.18106	2.22921	2.22923	2.21317	0.0278052
7.52	2.18	2.23822	2.23824	2.21882	0.0336191
7.53	2.18203	2.2301	2.23006	2.21406	0.0277417
7.54	2.1793	2.23008	2.23008	2.21315	0.0293178
7.55	2.16926	2.22834	2.22823	2.20861	0.0340781
7.56	2.18215	2.23605	2.23612	2.21811	0.0311394
7.57	2.17573	2.23316	2.23314	2.21401	0.0331515
7.58	2.18245	2.22749	2.22753	2.21249	0.0260154
7.59	2.17923	2.22526	2.22529	2.20993	0.0265841
7.6	2.1867	2.23467	2.23466	2.21868	0.0276926
7.61	2.17116	2.22666	2.2267	2.20817	0.0320545
7.62	2.18344	2.2292	2.22914	2.21393	0.0264022
7.63	2.18002	2.22514	2.22496	2.21004	0.0259982
7.64	2.17575	2.22354	2.22356	2.20762	0.0275973
7.65	2.18169	2.22514	2.22511	2.21065	0.0250772
7.66	2.17869	2.22164	2.22167	2.20733	0.0248059
7.67	2.18478	2.22183	2.22181	2.20947	0.0213851
7.68	2.1811	2.21538	2.21547	2.20398	0.0198176
7.69	2.18352	2.22519	2.22512	2.21128	0.024038
7.7	2.17877	2.22572	2.22568	2.21006	0.0270951
7.71	2.17358	2.22607	2.22605	2.20857	0.0302993
7.72	2.17234	2.22871	2.22873	2.20993	0.032551
7.73	2.18127	2.23014	2.2301	2.21384	0.0282036
7.74	2.18417	2.23124	2.23126	2.21556	0.0271817
7.75	2.19305	2.23723	2.23727	2.22252	0.0255189
7.76	2.18129	2.22629	2.22637	2.21132	0.0260039
7.77	2.18634	2.22603	2.22601	2.21279	0.0229093
7.78	2.17697	2.22885	2.22887	2.21156	0.0299587
7.79	2.19489	2.23068	2.23067	2.21875	0.0206605
7.8	2.18342	2.22876	2.2288	2.21366	0.0261886
7.81	2.18493	2.23319	2.23316	2.21709	0.0278543
7.82	2.18743	2.22829	2.22837	2.2147	0.0236137
7.83	2.1875	2.22898	2.229	2.21516	0.0239543
7.84	2.18817	2.22554	2.22555	2.21309	0.0215785
7.85	2.19009	2.22829	2.22825	2.21554	0.0220432
7.86	2.17246	2.23154	2.23161	2.21187	0.0341301
7.87	2.18798	2.23265	2.23265	2.21776	0.0257902
7.88	2.18704	2.23124	2.2312	2.21649	0.0255073
7.89	2.18376	2.23605	2.23605	2.21862	0.0301896
7.9	2.18404	2.23501	2.23499	2.21801	0.0294218
7.91	2.18581	2.23535	2.23535	2.21884	0.0286019
7.92	2.18076	2.23608	2.23609	2.21764	0.0319419
7.93	2.18614	2.23465	2.23461	2.21847	0.0279957
7.94	2.18589	2.23551	2.23551	2.21897	0.0286481
7.95	2.18675	2.23606	2.23605	2.21962	0.0284663
7.96	2.19753	2.2368	2.23666	2.22366	0.0226322
7.97	2.18884	2.23438	2.23428	2.21917	0.0262637
7.98	2.18797	2.22897	2.229	2.21531	0.02368
7.99	2.1826	2.23531	2.23535	2.21775	0.0304437
8	2.17651	2.23413	2.23413	2.21492	0.0332669
8.01	2.18647	2.23781	2.23779	2.22069	0.0296354
8.02	2.18848	2.23506	2.2351	2.21955	0.0269045
8.03	2.19141	2.23193	2.23195	2.21843	0.0234
8.04	2.18267	2.23473	2.23468	2.21736	0.0300424
8.05	2.1782	2.23814	2.23809	2.21814	0.034592
8.06	2.17545	2.23179	2.23181	2.21302	0.0325337
8.07	2.17324	2.23492	2.23489	2.21435	0.0356023
8.08	2.18037	2.2355	2.23552	2.21713	0.0318351
8.09	2.17915	2.23205	2.23204	2.21441	0.0305389
8.1	2.17402	2.23389	2.23387	2.21393	0.0345602
8.11	2.178	2.22693	2.2269	2.21061	0.0282411
8.12	2.18083	2.22707	2.22708	2.21166	0.0266996
8.13	2.1785	2.22554	2.22553	2.20986	0.0271557
8.14	2.17726	2.23004	2.22999	2.21243	0.0304581
8.15	2.18163	2.23399	2.23398	2.21653	0.0302272
8.16	2.17463	2.23765	2.23776	2.21668	0.0364164
8.17	2.18033	2.23207	2.23208	2.21483	0.029875
8.18	2.18363	2.23233	2.23223	2.21606	0.0280881
8.19	2.17051	2.23254	2.23249	2.21185	0.0357986
8.2	2.1819	2.23433	2.23429	2.21684	0.0302589
8.21	2.17501	2.23396	2.23395	2.21431	0.0340319
8.22	2.17767	2.23038	2.23036	2.2128	0.0304264
8.23	2.16668	2.23142	2.23137	2.20982	0.0373632
8.24	2.18028	2.231	2.23101	2.2141	0.0292861
8.25	2.16445	2.23216	2.23213	2.20958	0.0390837
8.26	2.17426	2.23249	2.23249	2.21308	0.0336191
8.27	2.17439	2.23782	2.23778	2.21666	0.0366098
8.28	2.16929	2.2339	2.23381	2.21233	0.0372766
8.29	2.17728	2.24112	2.24115	2.21985	0.0368667
8.3	2.17256	2.23472	2.2347	2.21399	0.0358823
8.31	2.17101	2.24044	2.24046	2.2173	0.0400912
8.32	2.181	2.23385	2.23386	2.21624	0.0305158
8.33	2.16934	2.23212	2.23219	2.21122	0.0362663
8.34	2.16686	2.22906	2.22904	2.20832	0.0359054
8.35	2.17585	2.23306	2.23305	2.21399	0.0330273
8.36	2.17512	2.23541	2.2354	2.21531	0.0348056
8.37	2.17063	2.23388	2.23389	2.2128	0.0365203
8.38	2.17171	2.23656	2.23659	2.21495	0.0374498
8.39	2.1856	2.24045	2.24051	2.22219	0.031685
8.4	2.18028	2.23649	2.23645	2.21774	0.0324413
8.41	2.18138	2.22806	2.22803	2.21249	0.0269421
8.42	2.17958	2.22621	2.22618	2.21066	0.0269132
8.43	2.17799	2.2245	2.22448	2.20899	0.0268468
8.44	2.1786	2.22867	2.22865	2.21197	0.0289022
8.45	2.16697	2.22673	2.22662	2.20677	0.0344707
8.46	2.17919	2.23006	2.23004	2.2131	0.029364
8.47	2.17211	2.2235	2.22347	2.20636	0.0296614
8.48	2.17526	2.22353	2.22355	2.20745	0.0278745
8.49	2.1768	2.2217	2.22171	2.20674	0.0259259
8.5	2.17611	2.21762	2.21757	2.20377	0.0239514
8.51	2.17248	2.22739	2.22737	2.20908	0.0316965
8.52	2.17968	2.22823	2.22818	2.21203	0.0280159
8.53	2.17648	2.22127	2.22129	2.20635	0.0258653
8.54	2.1703	2.22877	2.22878	2.20928	0.0337606
8.55	2.18402	2.22219	2.22209	2.20943	0.0220086
8.56	2.16844	2.22378	2.2238	2.20534	0.0319563
8.57	2.17679	2.22555	2.22556	2.2093	0.0281545
8.58	2.17385	2.22168	2.22168	2.20574	0.0276147
8.59	2.17124	2.22529	2.22532	2.20728	0.0312144
8.6	2.17354	2.21837	2.2184	2.20344	0.0258913
8.61	2.18103	2.21756	2.21739	2.20533	0.0210417
8.62	2.17756	2.21591	2.2159	2.20312	0.0221385
8.63	2.17818	2.22213	2.2221	2.20747	0.0253659
8.64	2.17117	2.20562	2.20559	2.19413	0.0198811
8.65	2.18085	2.2144	2.21431	2.20319	0.0193442
8.66	2.16798	2.21135	2.21142	2.19692	0.0250599
8.67	2.18035	2.20911	2.20913	2.19953	0.0166104
8.68	2.16873	2.21047	2.21051	2.19657	0.0241102
8.69	2.17523	2.21017	2.21014	2.19851	0.020164
8.7	2.16742	2.20878	2.20876	2.19499	0.0238734
8.71	2.18063	2.211	2.21099	2.20087	0.0175312
8.72	2.18138	2.20119	2.2012	2.19459	0.0114402
8.73	2.17854	2.20335	2.20337	2.19509	0.0143298
8.74	2.17647	2.20299	2.20291	2.19412	0.0152883
8.75	2.17879	2.20341	2.2034	2.1952	0.0142115
8.76	2.1832	2.20321	2.20318	2.19653	0.0115441
8.77	2.17483	2.20094	2.2009	2.19222	0.0150631
8.78	2.17716	2.1996	2.1995	2.19209	0.012927
8.79	2.17487	2.19468	2.19468	2.18808	0.0114373
8.8	2.18537	2.20109	2.20111	2.19586	0.00908173
8.81	2.17029	2.19261	2.19262	2.18517	0.0128893
8.82	2.17331	2.19481	2.19481	2.18764	0.012413
8.83	2.1751	2.20155	2.2016	2.19275	0.0152854
8.84	2.16798	2.18982	2.18981	2.18254	0.0126064
8.85	2.16808	2.19532	2.1954	2.18627	0.0157502
8.86	2.16929	2.19839	2.19842	2.1887	0.0168096
8.87	2.17138	2.19261	2.19259	2.18553	0.0122514
8.88	2.16638	2.19635	2.19633	2.18635	0.0172974
8.89	2.17976	2.19985	2.19986	2.19316	0.0116019
8.9	2.1803	2.20127	2.20127	2.19428	0.012107
8.91	2.17214	2.1959	2.19586	2.18797	0.0137063
8.92	2.17765	2.20345	2.20349	2.19486	0.0149072
8.93	2.17764	2.19964	2.19969	2.19232	0.0127162
8.94	2.18788	2.20147	2.20145	2.19693	0.00784042
8.95	2.16921	2.20124	2.20125	2.19057	0.0184954
8.96	2.17505	2.20945	2.20947	2.19799	0.0198666
8.97	2.18337	2.20279	2.20276	2.19631	0.0112035
8.98	2.1742	2.20445	2.20438	2.19434	0.0174447
8.99	2.18335	2.21241	2.21242	2.20273	0.0167807
9	2.17667	2.20996	2.20992	2.19885	0.0192085
9.01	2.17601	2.21146	2.21136	2.19961	0.0204383
9.02	2.1825	2.20868	2.2087	2.19996	0.0151208
9.03	2.18008	2.20754	2.20746	2.19836	0.015831
9.04	2.17335	2.20862	2.20867	2.19688	0.0203776
9.05	2.19202	2.20887	2.20879	2.20323	0.00970534
9.06	2.1774	2.21753	2.21754	2.20416	0.023172
9.07	2.17512	2.21231	2.21234	2.19992	0.0214803
9.08	2.16601	2.21164	2.21162	2.19642	0.0263387
9.09	2.17306	2.21055	2.21057	2.19806	0.0216506
9.1	2.17837	2.2107	2.21078	2.19995	0.0186889
9.11	2.1664	2.20803	2.20806	2.19416	0.0240438
9.12	2.17724	2.20525	2.20523	2.19591	0.0161658
9.13	2.17829	2.20764	2.20763	2.19785	0.0169423
9.14	2.17418	2.20756	2.20752	2.19642	0.0192604
9.15	2.17205	2.20901	2.20902	2.19669	0.0213418
9.16	2.17036	2.21355	2.21361	2.19917	0.0249531
9.17	2.17421	2.21178	2.21169	2.19923	0.0216651
9.18	2.16974	2.21847	2.21848	2.20223	0.0281372
9.19	2.17455	2.21897	2.21901	2.20418	0.0256575
9.2	2.17421	2.22487	2.22487	2.20798	0.0292486
9.21	2.16999	2.21248	2.21248	2.19832	0.0245316
9.22	2.16552	2.21252	2.21251	2.19685	0.0271326
9.23	2.17702	2.20602	2.20604	2.19636	0.0167489
9.24	2.18259	2.21592	2.21595	2.20482	0.0192518
9.25	2.18422	2.21838	2.21839	2.207	0.0197252
9.26	2.17911	2.21519	2.21511	2.20314	0.0208077
9.27	2.18316	2.21088	2.21084	2.20163	0.0159926
9.28	2.18744	2.21257	2.21255	2.20419	0.014503
9.29	2.18062	2.21263	2.21249	2.20191	0.0184407
9.3	2.17871	2.21703	2.21706	2.20427	0.0221327
9.31	2.19002	2.20521	2.20521	2.20015	0.00876995
9.32	2.17937	2.21106	2.21103	2.20049	0.0182876
9.33	2.1794	2.21614	2.21616	2.2039	0.0212176
9.34	2.18502	2.21165	2.21163	2.20277	0.0153691
9.35	2.19074	2.21282	2.21282	2.20546	0.0127479
9.36	2.19066	2.21093	2.21085	2.20415	0.0116799
9.37	2.17902	2.21006	2.21007	2.19972	0.0179238
9.38	2.18858	2.21336	2.21337	2.2051	0.0143096
9.39	2.18295	2.21277	2.21259	2.20277	0.0171649
9.4	2.18034	2.21081	2.21083	2.20066	0.0175976
9.41	2.18499	2.21212	2.21212	2.20308	0.0156635
9.42	2.16975	2.21521	2.21521	2.20006	0.0262463
9.43	2.17725	2.21518	2.21515	2.20253	0.0218902
9.44	2.17588	2.21164	2.21162	2.19971	0.0206403
9.45	2.16618	2.21426	2.21427	2.19824	0.0277619
9.46	2.17891	2.21354	2.21354	2.202	0.0199936
9.47	2.17682	2.21439	2.21439	2.20187	0.021691
9.48	2.18382	2.21204	2.21214	2.20267	0.0163218
9.49	2.17907	2.20965	2.20967	2.19946	0.0176611
9.5	2.18035	2.21095	2.21094	2.20075	0.017664
9.51	2.17551	2.2133	2.21329	2.2007	0.0218152
9.52	2.1764	2.21355	2.21354	2.20116	0.0214457
9.53	2.17511	2.20847	2.20846	2.19735	0.0192575
9.54	2.18579	2.21082	2.21085	2.20249	0.0144597
9.55	2.17842	2.21109	2.21107	2.20019	0.0188563
9.56	2.17731	2.20653	2.20656	2.1968	0.0168788
9.57	2.17488	2.20706	2.20707	2.19634	0.018582
9.58	2.18115	2.21655	2.21652	2.20474	0.0204295
9.59	2.17757	2.21125	2.21128	2.20003	0.0194538
9.6	2.16978	2.21669	2.21669	2.20105	0.0270835
9.61	2.16835	2.21473	2.21469	2.19926	0.026766
9.62	2.17744	2.21018	2.20997	2.1992	0.0188421
9.63	2.16882	2.20974	2.20968	2.19608	0.0236079
9.64	2.18808	2.21243	2.21239	2.2043	0.0140469
9.65	2.16717	2.21324	2.2132	2.19787	0.026587
9.66	2.17503	2.21469	2.21452	2.20141	0.0228488
9.67	2.16144	2.20913	2.2091	2.19322	0.0275252
9.68	2.1702	2.21392	2.21396	2.19936	0.0252533
9.69	2.17081	2.21107	2.21097	2.19762	0.0232153
9.7	2.17	2.21021	2.2102	2.1968	0.0232124
9.71	2.1684	2.22069	2.22071	2.20327	0.0301954
9.72	2.169	2.21466	2.21465	2.19944	0.0263589
9.73	2.16595	2.21736	2.21736	2.20022	0.0296816
9.74	2.16925	2.21111	2.21114	2.19717	0.0241765
9.75	2.17476	2.21256	2.21254	2.19995	0.0218181
9.76	2.16694	2.21355	2.21354	2.19801	0.0269074
9.77	2.17259	2.21247	2.21249	2.19918	0.0230305
9.78	2.17623	2.21579	2.21582	2.20261	0.0228486
9.79	2.18321	2.21558	2.2156	2.2048	0.0186946
9.8	2.1769	2.21396	2.21396	2.20161	0.0213966
9.81	2.18322	2.21785	2.21785	2.20631	0.0199936
9.82	2.17701	2.21093	2.21096	2.19963	0.0195924
9.83	2.18942	2.2128	2.21277	2.205	0.0134898
9.84	2.17622	2.21186	2.21189	2.19999	0.0205854
9.85	2.18443	2.21022	2.21021	2.20162	0.014887
9.86	2.17957	2.20456	2.20457	2.19623	0.0144309
9.87	2.17294	2.20995	2.20981	2.19757	0.0213274
9.88	2.17696	2.21389	2.21387	2.20157	0.0213158
9.89	2.17694	2.20968	2.20969	2.19877	0.0189053
9.9	2.1725	2.20633	2.20619	2.19501	0.0194915
9.91	2.17539	2.21038	2.2104	2.19872	0.0202073
9.92	2.17255	2.20796	2.20796	2.19616	0.020444
9.93	2.16947	2.20973	2.20969	2.1963	0.0232326
9.94	2.17449	2.21169	2.21155	2.19924	0.0214371
9.95	2.17614	2.20575	2.20569	2.19586	0.017078
9.96	2.16859	2.20172	2.2017	2.19067	0.0191218
9.97	2.17171	2.19932	2.19938	2.19014	0.015958
9.98	2.17756	2.19199	2.19198	2.18718	0.00832828
9.99	2.17491	2.19579	2.19576	2.18882	0.0120464
10	2.17222	2.20054	2.20054	2.1911	0.0163506
10.01	2.17365	2.20709	2.20719	2.19598	0.0193355
10.02	2.1638	2.2035	2.20349	2.19026	0.0229179
10.03	2.17176	2.20271	2.20271	2.19239	0.017869
10.04	2.1786	2.19982	2.19994	2.19279	0.0122862
10.05	2.16895	2.20013	2.19998	2.18969	0.0179586
10.06	2.17654	2.20387	2.20388	2.19476	0.0157819
10.07	2.18417	2.20588	2.20583	2.19863	0.0125199
10.08	2.18407	2.21072	2.21074	2.20184	0.0153922
10.09	2.18484	2.20694	2.20696	2.19958	0.0127652
10.1	2.18032	2.21448	2.21449	2.2031	0.0197252
10.11	2.17422	2.21062	2.21061	2.19848	0.0210127
10.12	2.19074	2.20498	2.205	2.20024	0.00822725
10.13	2.18003	2.20727	2.20728	2.19819	0.0157299
10.14	2.1917	2.21663	2.21664	2.20832	0.0143962
10.15	2.17885	2.20967	2.20966	2.19939	0.017791
10.16	2.19228	2.20506	2.20504	2.20079	0.00737277
10.17	2.18726	2.20644	2.20646	2.20005	0.0110794
10.18	2.18059	2.2062	2.20619	2.19766	0.0147831
10.19	2.19444	2.20236	2.20235	2.19972	0.00456973
10.2	2.17805	2.20508	2.20507	2.19607	0.0156029
10.21	2.18956	2.19941	2.1994	2.19612	0.00568402
10.22	2.17329	2.20185	2.20186	2.19233	0.016492
10.23	2.17707	2.19992	2.19992	2.1923	0.0131925
10.24	2.18452	2.20543	2.20533	2.19843	0.0120436
10.25	2.1684	2.20258	2.20258	2.19119	0.0197338
10.26	2.18037	2.20714	2.20715	2.19822	0.0154586
10.27	2.16528	2.21735	2.21735	2.19999	0.0300626
10.28	2.18138	2.20804	2.20805	2.19916	0.015395
10.29	2.17964	2.2056	2.20565	2.19696	0.0150025
10.3	2.16945	2.20116	2.20117	2.19059	0.0183107
10.31	2.18119	2.19881	2.19885	2.19295	0.0101845
10.32	2.16413	2.20517	2.20517	2.19149	0.0236945
10.33	2.17669	2.20358	2.20342	2.19456	0.015479
10.34	2.18231	2.20312	2.20321	2.19621	0.0120407
10.35	2.17827	2.20758	2.20756	2.1978	0.0169164
10.36	2.17723	2.20785	2.20789	2.19766	0.01769
10.37	2.17515	2.20482	2.20483	2.19493	0.0171329
10.38	2.18144	2.2093	2.20923	2.19999	0.0160648
10.39	2.17725	2.20782	2.20786	2.19764	0.0176612
10.4	2.18589	2.20932	2.2093	2.2015	0.0135215
10.41	2.17825	2.20702	2.20703	2.19743	0.0166133
10.42	2.17051	2.20819	2.20819	2.19563	0.0217546
10.43	2.19329	2.20487	2.20487	2.20101	0.00668572
10.44	2.18953	2.21495	2.21497	2.20648	0.014682
10.45	2.17703	2.21256	2.21256	2.20072	0.0205133
10.46	2.18906	2.20952	2.20959	2.20272	0.0118328
10.47	2.17248	2.20706	2.20707	2.19554	0.0199677
10.48	2.18173	2.21076	2.21078	2.20109	0.0167663
10.49	2.17346	2.21427	2.2143	2.20068	0.0235703
10.5	2.17095	2.21573	2.21576	2.20081	0.0258624
10.51	2.17693	2.20859	2.20864	2.19805	0.0182934
10.52	2.17709	2.2044	2.20439	2.19529	0.0157645
10.53	2.18206	2.20884	2.20878	2.19989	0.0154441
10.54	2.1861	2.20648	2.20649	2.19969	0.0117693
10.55	2.18304	2.21115	2.21115	2.20178	0.0162293
10.56	2.18351	2.21175	2.21183	2.20236	0.0163275
10.57	2.18281	2.212	2.21197	2.20226	0.0168442
10.58	2.17981	2.21275	2.21277	2.20178	0.0190237
10.59	2.1793	2.21906	2.21904	2.2058	0.0229497
10.6	2.18125	2.21301	2.21301	2.20242	0.0183366
10.61	2.17279	2.21782	2.21771	2.20277	0.0259664
10.62	2.17642	2.21995	2.21991	2.20543	0.0251205
10.63	2.16747	2.22516	2.22515	2.20593	0.0333045
10.64	2.16367	2.21963	2.21965	2.20098	0.0323143
10.65	2.18016	2.21867	2.21861	2.20581	0.0222165
10.66	2.16842	2.22129	2.22132	2.20368	0.0305332
10.67	2.17634	2.21965	2.21965	2.20521	0.025005
10.68	2.17913	2.21912	2.21914	2.2058	0.023094
10.69	2.17865	2.21789	2.21789	2.20481	0.0226552
10.7	2.17099	2.22017	2.22017	2.20378	0.0283941
10.71	2.17125	2.21749	2.21748	2.20207	0.0266938
10.72	2.17636	2.21367	2.21361	2.20121	0.0215236
10.73	2.16565	2.21194	2.21196	2.19652	0.0267313
10.74	2.16458	2.217	2.21704	2.19954	0.0302763
10.75	2.1638	2.21491	2.21494	2.19788	0.029517
10.76	2.17452	2.2158	2.21581	2.20204	0.0238359
10.77	2.16901	2.21826	2.21826	2.20184	0.0284345
10.78	2.18038	2.21294	2.21293	2.20208	0.0187956
10.79	2.1769	2.21343	2.21329	2.20121	0.0210503
10.8	2.18095	2.21508	2.21507	2.2037	0.0197021
10.81	2.17511	2.21029	2.21032	2.19857	0.0203198
10.82	2.16735	2.22108	2.22107	2.20317	0.0310181
10.83	2.17185	2.2216	2.22162	2.20502	0.028729
10.84	2.17148	2.21587	2.21588	2.20108	0.0256315
10.85	2.17194	2.21976	2.21975	2.20382	0.027606
10.86	2.1745	2.212	2.21201	2.1995	0.0216535
10.87	2.16783	2.2119	2.21191	2.19721	0.0254467
10.88	2.17431	2.21346	2.21346	2.20041	0.0226033
10.89	2.17404	2.2145	2.21442	2.20099	0.0233365
10.9	2.17708	2.21532	2.21532	2.20257	0.0220779
10.91	2.17468	2.21393	2.21396	2.20086	0.0226697
10.92	2.1783	2.21947	2.21946	2.20574	0.0237666
10.93	2.18238	2.22206	2.22192	2.20879	0.022869
10.94	2.18434	2.21305	2.21306	2.20348	0.0165786
10.95	2.1713	2.21821	2.21822	2.20258	0.0270864
10.96	2.17969	2.21921	2.21917	2.20602	0.0228053
10.97	2.17611	2.2169	2.21689	2.2033	0.0235472
10.98	2.16562	2.21933	2.21931	2.20142	0.0310037
10.99	2.17404	2.21391	2.21391	2.20062	0.023019
11	2.16612	2.21655	2.21649	2.19972	0.0290985
11.01	2.18478	2.21571	2.21569	2.20539	0.0178517
11.02	2.16626	2.2111	2.21111	2.19616	0.0258913
11.03	2.18192	2.21021	2.2102	2.20078	0.0163304
11.04	2.17353	2.21121	2.21123	2.19866	0.0217603
11.05	2.17855	2.21547	2.21529	2.2031	0.021264
11.06	2.16943	2.21553	2.2155	2.20015	0.0266072
11.07	2.18018	2.21265	2.21265	2.20183	0.0187466
11.08	2.1796	2.21642	2.21646	2.20416	0.0212696
11.09	2.18018	2.20653	2.2065	2.19774	0.0152045
11.1	2.1872	2.21392	2.21393	2.20502	0.0154297
11.11	2.17255	2.21035	2.21046	2.19779	0.0218557
11.12	2.17569	2.20977	2.20979	2.19842	0.0196819
11.13	2.17715	2.21354	2.21354	2.20141	0.0210098
11.14	2.17304	2.20777	2.20781	2.19621	0.0200629
11.15	2.16907	2.21598	2.21606	2.20037	0.0271066
11.16	2.17464	2.21666	2.21665	2.20265	0.0242574
11.17	2.17272	2.2148	2.21478	2.20077	0.0242891
11.18	2.1774	2.21406	2.21405	2.20184	0.0211628
11.19	2.17974	2.21252	2.21254	2.2016	0.0189313
11.2	2.17795	2.21501	2.21499	2.20265	0.0213908
11.21	2.1734	2.21053	2.21054	2.19816	0.0214399
11.22	2.18259	2.2138	2.21369	2.20336	0.0179874
11.23	2.18775	2.21061	2.21062	2.20299	0.0132011
11.24	2.18278	2.21429	2.2143	2.20379	0.0181952
11.25	2.16799	2.21025	2.21024	2.19616	0.0243959
11.26	2.16889	2.21789	2.21791	2.20156	0.0282959
11.27	2.18389	2.20937	2.20938	2.20088	0.0147138
11.28	2.16341	2.21419	2.21424	2.19728	0.0293323
11.29	2.18398	2.21317	2.21317	2.20344	0.0168529
11.3	2.17306	2.21594	2.21597	2.20166	0.0247654
11.31	2.17455	2.21404	2.21407	2.20089	0.0228082
11.32	2.17683	2.21244	2.21243	2.20057	0.0205566
11.33	2.1723	2.21735	2.21732	2.20232	0.026001
11.34	2.17889	2.21238	2.21231	2.20119	0.0193153
11.35	2.17824	2.21504	2.215	2.20276	0.021235
11.36	2.17197	2.20594	2.20593	2.19461	0.0196097
11.37	2.1782	2.20774	2.2077	2.19788	0.0170434
[truncated: 48,863 more rows]

## Sheet: SF1-B2
Time	Replicate1	Replicate2	Replicate3	Average	StDev
[truncated: 50,001 more rows]

[truncated: 5 more sheets: SF-2A-Holo, SF-2B-Holo, SF-2A-Apo, SF-2B-Apo, SF3]
